# Supplementary material for: An Independent Prognostic Model Based on Ten Autophagy-Related Long Noncoding RNAs in Pancreatic Cancer Patients
Source: Genet Res (Camb). 2022 May 14;2022:3895396. doi: 10.1155/2022/3895396 (PMC9124146; doi:10.1155/2022/3895396)
Supplement: Supplementary Materials — Table S1. The RNA-seq data from the TCGA website. Table S2. Clinical data from the TCGA website. Table S3. The core results showed a significant correlation between autophagy-related genes and lncRNAs. Table S4. The expression of 28 autophagy-related lncRNAs. Table S5. The risk data used for the plotting of the heat map, risk curve, and scatter plot for KM survival analysis. [file 3895396.f1.zip]

Archive with 6 entries (6 files):
- 3895396.f1/KEGG.Gsea (2).txt
- 3895396.f1/Table S1.mRNAmatrix.xls
- 3895396.f1/Table S2.clinical.xls
- 3895396.f1/Table S3 corResult.xls
- 3895396.f1/Table S4 uniSigExp.xls
- 3895396.f1/Table S5 risk.xls
