# Supplementary material for: An Independent Prognostic Model Based on Ten Autophagy-Related Long Noncoding RNAs in Pancreatic Cancer Patients
Source: Genet Res (Camb). 2022 May 14;2022:3895396. doi: 10.1155/2022/3895396 (PMC9124146; doi:10.1155/2022/3895396)
Supplement: Supplementary Materials — Table S1. The RNA-seq data from the TCGA website. Table S2. Clinical data from the TCGA website. Table S3. The core results showed a significant correlation between autophagy-related genes and lncRNAs. Table S4. The expression of 28 autophagy-related lncRNAs. Table S5. The risk data used for the plotting of the heat map, risk curve, and scatter plot for KM survival analysis. [file 3895396.f1.zip › 3895396.f1/KEGG.Gsea (2).txt]

NAME	GS<br> follow link to MSigDB	GS DETAILS	SIZE	ES	NES	NOM p-val	FDR q-val	FWER p-val	RANK AT MAX	LEADING EDGE
KEGG_ECM_RECEPTOR_INTERACTION	KEGG_ECM_RECEPTOR_INTERACTION	Details ...	84	0.5142306	1.4435896	0.11685824	1.0	0.802	3704	tags=43%, list=7%, signal=46%
KEGG_ARRHYTHMOGENIC_RIGHT_VENTRICULAR_CARDIOMYOPATHY_ARVC	KEGG_ARRHYTHMOGENIC_RIGHT_VENTRICULAR_CARDIOMYOPATHY_ARVC	Details ...	74	0.4032381	1.2745861	0.16502947	1.0	0.954	3604	tags=34%, list=6%, signal=36%
KEGG_GLYCOSPHINGOLIPID_BIOSYNTHESIS_LACTO_AND_NEOLACTO_SERIES	KEGG_GLYCOSPHINGOLIPID_BIOSYNTHESIS_LACTO_AND_NEOLACTO_SERIES	Details ...	26	0.41555315	1.2531337	0.17913386	1.0	0.959	3371	tags=42%, list=6%, signal=45%
KEGG_ADHERENS_JUNCTION	KEGG_ADHERENS_JUNCTION	Details ...	73	0.4155023	1.2484155	0.22727273	1.0	0.961	3289	tags=36%, list=6%, signal=38%
KEGG_PATHOGENIC_ESCHERICHIA_COLI_INFECTION	KEGG_PATHOGENIC_ESCHERICHIA_COLI_INFECTION	Details ...	56	0.41777554	1.2136321	0.23076923	1.0	0.969	3810	tags=36%, list=7%, signal=38%
KEGG_TIGHT_JUNCTION	KEGG_TIGHT_JUNCTION	Details ...	132	0.34691748	1.2080307	0.21722114	1.0	0.97	4423	tags=33%, list=8%, signal=35%
KEGG_FOCAL_ADHESION	KEGG_FOCAL_ADHESION	Details ...	199	0.38482198	1.1946573	0.27865613	1.0	0.975	3486	tags=33%, list=6%, signal=35%
KEGG_PENTOSE_PHOSPHATE_PATHWAY	KEGG_PENTOSE_PHOSPHATE_PATHWAY	Details ...	27	0.41272324	1.1169808	0.33712122	1.0	0.989	5935	tags=37%, list=11%, signal=41%
KEGG_AXON_GUIDANCE	KEGG_AXON_GUIDANCE	Details ...	129	0.33438724	1.1104188	0.332	1.0	0.991	4000	tags=32%, list=7%, signal=34%
KEGG_P53_SIGNALING_PATHWAY	KEGG_P53_SIGNALING_PATHWAY	Details ...	68	0.3505278	1.1038423	0.3339921	1.0	0.991	3122	tags=31%, list=6%, signal=33%
KEGG_REGULATION_OF_ACTIN_CYTOSKELETON	KEGG_REGULATION_OF_ACTIN_CYTOSKELETON	Details ...	213	0.30860755	1.079584	0.3505747	1.0	0.994	3495	tags=28%, list=6%, signal=29%
KEGG_STARCH_AND_SUCROSE_METABOLISM	KEGG_STARCH_AND_SUCROSE_METABOLISM	Details ...	52	0.35690823	1.0579616	0.37429112	1.0	0.996	7268	tags=42%, list=13%, signal=49%
KEGG_BASAL_CELL_CARCINOMA	KEGG_BASAL_CELL_CARCINOMA	Details ...	55	0.33998564	1.0421371	0.39056605	1.0	0.996	6029	tags=36%, list=11%, signal=41%
KEGG_HYPERTROPHIC_CARDIOMYOPATHY_HCM	KEGG_HYPERTROPHIC_CARDIOMYOPATHY_HCM	Details ...	83	0.3108131	1.034892	0.3988212	1.0	0.997	3629	tags=24%, list=6%, signal=26%
KEGG_GLYCOLYSIS_GLUCONEOGENESIS	KEGG_GLYCOLYSIS_GLUCONEOGENESIS	Details ...	62	0.32878354	1.0336066	0.40076336	0.9680683	0.997	2069	tags=24%, list=4%, signal=25%
KEGG_SYSTEMIC_LUPUS_ERYTHEMATOSUS	KEGG_SYSTEMIC_LUPUS_ERYTHEMATOSUS	Details ...	135	0.33036175	1.0137722	0.44554454	0.9633362	0.997	5444	tags=30%, list=10%, signal=34%
KEGG_PATHWAYS_IN_CANCER	KEGG_PATHWAYS_IN_CANCER	Details ...	325	0.28716874	1.0016139	0.41904762	0.9401363	0.997	3918	tags=26%, list=7%, signal=28%
KEGG_MELANOMA	KEGG_MELANOMA	Details ...	71	0.30291638	1.0012953	0.4183267	0.8886392	0.997	2096	tags=23%, list=4%, signal=23%
KEGG_SMALL_CELL_LUNG_CANCER	KEGG_SMALL_CELL_LUNG_CANCER	Details ...	84	0.3304343	0.98454964	0.4691849	0.88324547	0.997	2923	tags=27%, list=5%, signal=29%
KEGG_THYROID_CANCER	KEGG_THYROID_CANCER	Details ...	29	0.34704247	0.9725244	0.46360153	0.8680134	0.997	3289	tags=34%, list=6%, signal=37%
KEGG_BLADDER_CANCER	KEGG_BLADDER_CANCER	Details ...	42	0.31977153	0.97090757	0.484556	0.8303239	0.997	6179	tags=38%, list=11%, signal=43%
KEGG_PANCREATIC_CANCER	KEGG_PANCREATIC_CANCER	Details ...	70	0.32258812	0.96983415	0.48336595	0.7949276	0.997	3810	tags=29%, list=7%, signal=31%
KEGG_GLYCOSAMINOGLYCAN_BIOSYNTHESIS_KERATAN_SULFATE	KEGG_GLYCOSAMINOGLYCAN_BIOSYNTHESIS_KERATAN_SULFATE	Details ...	15	0.36371285	0.9539606	0.5189394	0.7952263	0.998	4206	tags=47%, list=7%, signal=50%
KEGG_LEUKOCYTE_TRANSENDOTHELIAL_MIGRATION	KEGG_LEUKOCYTE_TRANSENDOTHELIAL_MIGRATION	Details ...	116	0.27806228	0.90489674	0.5697674	0.86894923	0.999	4423	tags=31%, list=8%, signal=34%
KEGG_DILATED_CARDIOMYOPATHY	KEGG_DILATED_CARDIOMYOPATHY	Details ...	90	0.26609847	0.88479894	0.61614174	0.87794113	0.999	1172	tags=17%, list=2%, signal=17%
KEGG_VEGF_SIGNALING_PATHWAY	KEGG_VEGF_SIGNALING_PATHWAY	Details ...	76	0.25767043	0.8782611	0.62992126	0.85887533	0.999	4000	tags=30%, list=7%, signal=33%
KEGG_GALACTOSE_METABOLISM	KEGG_GALACTOSE_METABOLISM	Details ...	26	0.29848415	0.86316895	0.62643677	0.8606533	0.999	1625	tags=23%, list=3%, signal=24%
KEGG_TGF_BETA_SIGNALING_PATHWAY	KEGG_TGF_BETA_SIGNALING_PATHWAY	Details ...	85	0.28019863	0.8408251	0.6102041	0.8764646	0.999	3294	tags=24%, list=6%, signal=25%
KEGG_NITROGEN_METABOLISM	KEGG_NITROGEN_METABOLISM	Details ...	23	0.28470102	0.82656395	0.7307692	0.87391984	0.999	3751	tags=30%, list=7%, signal=33%
KEGG_HEDGEHOG_SIGNALING_PATHWAY	KEGG_HEDGEHOG_SIGNALING_PATHWAY	Details ...	56	0.2572518	0.7912549	0.7948718	0.91754204	0.999	3871	tags=25%, list=7%, signal=27%
KEGG_ENDOMETRIAL_CANCER	KEGG_ENDOMETRIAL_CANCER		52	0.25300592	0.77209675	0.73396224	0.9247923	1.0	3439	tags=23%, list=6%, signal=25%
KEGG_PHENYLALANINE_METABOLISM	KEGG_PHENYLALANINE_METABOLISM		18	0.2672273	0.7690996	0.793456	0.90147054	1.0	2069	tags=22%, list=4%, signal=23%
KEGG_PROSTATE_CANCER	KEGG_PROSTATE_CANCER		89	0.22084646	0.69237727	0.8557505	1.0	1.0	6179	tags=27%, list=11%, signal=30%
KEGG_CELL_CYCLE	KEGG_CELL_CYCLE		124	0.23844112	0.6675187	0.8088531	1.0	1.0	4516	tags=24%, list=8%, signal=26%
KEGG_DRUG_METABOLISM_OTHER_ENZYMES	KEGG_DRUG_METABOLISM_OTHER_ENZYMES		51	0.21600342	0.6471368	0.938343	1.0	1.0	5491	tags=20%, list=10%, signal=22%
KEGG_VIRAL_MYOCARDITIS	KEGG_VIRAL_MYOCARDITIS		68	0.22043483	0.6342592	0.88142294	0.99968904	1.0	5394	tags=25%, list=10%, signal=28%
KEGG_STEROID_HORMONE_BIOSYNTHESIS	KEGG_STEROID_HORMONE_BIOSYNTHESIS		55	0.21952568	0.6184929	0.9881423	0.9891672	1.0	684	tags=9%, list=1%, signal=9%
KEGG_PENTOSE_AND_GLUCURONATE_INTERCONVERSIONS	KEGG_PENTOSE_AND_GLUCURONATE_INTERCONVERSIONS		28	0.23227912	0.61495245	0.9496124	0.9665682	1.0	8864	tags=39%, list=16%, signal=47%
KEGG_ASCORBATE_AND_ALDARATE_METABOLISM	KEGG_ASCORBATE_AND_ALDARATE_METABOLISM		25	0.22678141	0.5759869	0.96153843	0.97419035	1.0	8864	tags=40%, list=16%, signal=47%
KEGG_PROTEASOME	KEGG_PROTEASOME		46	0.24294777	0.5724708	0.8503937	0.9519944	1.0	7603	tags=33%, list=13%, signal=38%
Gsea_report_for_I
NAME	GS<br> follow link to MSigDB	GS DETAILS	SIZE	ES	NES	NOM p-val	FDR q-val	FWER p-val	RANK AT MAX	LEADING EDGE
KEGG_NEUROACTIVE_LIGAND_RECEPTOR_INTERACTION	KEGG_NEUROACTIVE_LIGAND_RECEPTOR_INTERACTION	Details ...	271	-0.48511222	-1.666236	0.0037664783	1.0	0.375	18537	tags=58%, list=33%, signal=86%
KEGG_LYSINE_DEGRADATION	KEGG_LYSINE_DEGRADATION	Details ...	44	-0.53119045	-1.6086992	0.025291828	1.0	0.498	7252	tags=36%, list=13%, signal=42%
KEGG_TRYPTOPHAN_METABOLISM	KEGG_TRYPTOPHAN_METABOLISM	Details ...	40	-0.5163338	-1.5981003	0.015779093	1.0	0.52	13902	tags=48%, list=25%, signal=63%
KEGG_GLYCOSPHINGOLIPID_BIOSYNTHESIS_GANGLIO_SERIES	KEGG_GLYCOSPHINGOLIPID_BIOSYNTHESIS_GANGLIO_SERIES	Details ...	15	-0.6343632	-1.5966971	0.028355388	0.7677373	0.526	11574	tags=60%, list=20%, signal=75%
KEGG_REGULATION_OF_AUTOPHAGY	KEGG_REGULATION_OF_AUTOPHAGY	Details ...	35	-0.4990971	-1.5277617	0.039399624	1.0	0.663	11966	tags=37%, list=21%, signal=47%
KEGG_TASTE_TRANSDUCTION	KEGG_TASTE_TRANSDUCTION	Details ...	51	-0.4932795	-1.5175709	0.04029304	0.9458176	0.684	15750	tags=55%, list=28%, signal=76%
KEGG_CALCIUM_SIGNALING_PATHWAY	KEGG_CALCIUM_SIGNALING_PATHWAY	Details ...	177	-0.43777457	-1.5069647	0.030534351	0.87143445	0.695	11898	tags=42%, list=21%, signal=53%
KEGG_ABC_TRANSPORTERS	KEGG_ABC_TRANSPORTERS	Details ...	44	-0.47926527	-1.505112	0.041825093	0.7722117	0.699	13719	tags=52%, list=24%, signal=69%
KEGG_CYTOSOLIC_DNA_SENSING_PATHWAY	KEGG_CYTOSOLIC_DNA_SENSING_PATHWAY	Details ...	55	-0.4790388	-1.5020357	0.07471264	0.70015454	0.707	7955	tags=27%, list=14%, signal=32%
KEGG_RNA_POLYMERASE	KEGG_RNA_POLYMERASE	Details ...	28	-0.57908595	-1.5016007	0.08251473	0.63242507	0.709	17853	tags=68%, list=32%, signal=99%
KEGG_MATURITY_ONSET_DIABETES_OF_THE_YOUNG	KEGG_MATURITY_ONSET_DIABETES_OF_THE_YOUNG	Details ...	25	-0.60886556	-1.5012803	0.055658627	0.5762797	0.709	10609	tags=56%, list=19%, signal=69%
KEGG_FATTY_ACID_METABOLISM	KEGG_FATTY_ACID_METABOLISM	Details ...	42	-0.52582264	-1.4987426	0.055762082	0.5378885	0.713	13124	tags=48%, list=23%, signal=62%
KEGG_PHOSPHATIDYLINOSITOL_SIGNALING_SYSTEM	KEGG_PHOSPHATIDYLINOSITOL_SIGNALING_SYSTEM	Details ...	76	-0.48019156	-1.4957595	0.06538462	0.5056366	0.719	9655	tags=39%, list=17%, signal=48%
KEGG_VALINE_LEUCINE_AND_ISOLEUCINE_DEGRADATION	KEGG_VALINE_LEUCINE_AND_ISOLEUCINE_DEGRADATION	Details ...	44	-0.5401005	-1.4942541	0.083333336	0.47355613	0.72	17037	tags=61%, list=30%, signal=88%
KEGG_BETA_ALANINE_METABOLISM	KEGG_BETA_ALANINE_METABOLISM	Details ...	22	-0.52519524	-1.4886185	0.0527307	0.457327	0.725	16160	tags=50%, list=29%, signal=70%
KEGG_TYPE_II_DIABETES_MELLITUS	KEGG_TYPE_II_DIABETES_MELLITUS	Details ...	47	-0.48880586	-1.4764634	0.044315994	0.46388066	0.746	11572	tags=47%, list=20%, signal=59%
KEGG_BUTANOATE_METABOLISM	KEGG_BUTANOATE_METABOLISM	Details ...	34	-0.50663465	-1.47295	0.0926276	0.44687527	0.754	22428	tags=68%, list=40%, signal=112%
KEGG_GLYCEROPHOSPHOLIPID_METABOLISM	KEGG_GLYCEROPHOSPHOLIPID_METABOLISM	Details ...	77	-0.41491914	-1.4314387	0.043650795	0.53901386	0.822	11255	tags=35%, list=20%, signal=44%
KEGG_TYROSINE_METABOLISM	KEGG_TYROSINE_METABOLISM	Details ...	42	-0.46437895	-1.4244426	0.053639848	0.5322166	0.832	16210	tags=52%, list=29%, signal=73%
KEGG_VASCULAR_SMOOTH_MUSCLE_CONTRACTION	KEGG_VASCULAR_SMOOTH_MUSCLE_CONTRACTION	Details ...	114	-0.42798263	-1.4226787	0.071287125	0.5102646	0.835	18786	tags=54%, list=33%, signal=80%
KEGG_MTOR_SIGNALING_PATHWAY	KEGG_MTOR_SIGNALING_PATHWAY	Details ...	52	-0.45661008	-1.4111508	0.07293666	0.517097	0.847	14378	tags=50%, list=25%, signal=67%
KEGG_SELENOAMINO_ACID_METABOLISM	KEGG_SELENOAMINO_ACID_METABOLISM	Details ...	26	-0.47173202	-1.3904847	0.10458715	0.5496318	0.868	17654	tags=50%, list=31%, signal=73%
KEGG_PROXIMAL_TUBULE_BICARBONATE_RECLAMATION	KEGG_PROXIMAL_TUBULE_BICARBONATE_RECLAMATION	Details ...	23	-0.49052742	-1.3882661	0.083809525	0.5324406	0.869	13684	tags=43%, list=24%, signal=57%
KEGG_HISTIDINE_METABOLISM	KEGG_HISTIDINE_METABOLISM	Details ...	29	-0.46662292	-1.3779998	0.0952381	0.53849053	0.875	16210	tags=52%, list=29%, signal=72%
KEGG_PPAR_SIGNALING_PATHWAY	KEGG_PPAR_SIGNALING_PATHWAY	Details ...	69	-0.4193789	-1.3727486	0.10095238	0.53044283	0.878	15916	tags=39%, list=28%, signal=54%
KEGG_PRIMARY_IMMUNODEFICIENCY	KEGG_PRIMARY_IMMUNODEFICIENCY	Details ...	35	-0.63439745	-1.3725194	0.17786561	0.510356	0.878	11099	tags=63%, list=20%, signal=78%
KEGG_CHEMOKINE_SIGNALING_PATHWAY	KEGG_CHEMOKINE_SIGNALING_PATHWAY	Details ...	188	-0.43857753	-1.3658103	0.15991902	0.50692874	0.886	11375	tags=38%, list=20%, signal=48%
KEGG_VASOPRESSIN_REGULATED_WATER_REABSORPTION	KEGG_VASOPRESSIN_REGULATED_WATER_REABSORPTION	Details ...	44	-0.47177535	-1.3653935	0.11354582	0.48978415	0.886	13711	tags=43%, list=24%, signal=57%
KEGG_GLYCOSAMINOGLYCAN_DEGRADATION	KEGG_GLYCOSAMINOGLYCAN_DEGRADATION	Details ...	21	-0.5182411	-1.3621603	0.13663366	0.48102543	0.89	13072	tags=43%, list=23%, signal=56%
KEGG_PURINE_METABOLISM	KEGG_PURINE_METABOLISM	Details ...	158	-0.3857799	-1.3575001	0.088757396	0.47582272	0.894	20561	tags=51%, list=36%, signal=80%
KEGG_GLYCINE_SERINE_AND_THREONINE_METABOLISM	KEGG_GLYCINE_SERINE_AND_THREONINE_METABOLISM		31	-0.46660417	-1.3371893	0.11895911	0.5087862	0.907	15282	tags=42%, list=27%, signal=57%
KEGG_RIG_I_LIKE_RECEPTOR_SIGNALING_PATHWAY	KEGG_RIG_I_LIKE_RECEPTOR_SIGNALING_PATHWAY		71	-0.41955167	-1.3323715	0.14396887	0.50371695	0.912	7776	tags=23%, list=14%, signal=26%
KEGG_PRIMARY_BILE_ACID_BIOSYNTHESIS	KEGG_PRIMARY_BILE_ACID_BIOSYNTHESIS		16	-0.52066666	-1.3205389	0.14500941	0.5170414	0.92	22349	tags=75%, list=40%, signal=124%
KEGG_PROPANOATE_METABOLISM	KEGG_PROPANOATE_METABOLISM		33	-0.48233858	-1.3172532	0.16698292	0.51060355	0.924	17264	tags=58%, list=31%, signal=83%
KEGG_JAK_STAT_SIGNALING_PATHWAY	KEGG_JAK_STAT_SIGNALING_PATHWAY		155	-0.40184262	-1.2990813	0.18687873	0.5399867	0.933	12807	tags=35%, list=23%, signal=45%
KEGG_FC_EPSILON_RI_SIGNALING_PATHWAY	KEGG_FC_EPSILON_RI_SIGNALING_PATHWAY		79	-0.40950578	-1.2973168	0.16403162	0.52868474	0.933	17505	tags=51%, list=31%, signal=73%
KEGG_INOSITOL_PHOSPHATE_METABOLISM	KEGG_INOSITOL_PHOSPHATE_METABOLISM		54	-0.4294478	-1.2971394	0.17234848	0.51496685	0.933	9655	tags=35%, list=17%, signal=42%
KEGG_VIBRIO_CHOLERAE_INFECTION	KEGG_VIBRIO_CHOLERAE_INFECTION		54	-0.41267368	-1.2937714	0.15686275	0.5097902	0.937	15202	tags=41%, list=27%, signal=56%
KEGG_ADIPOCYTOKINE_SIGNALING_PATHWAY	KEGG_ADIPOCYTOKINE_SIGNALING_PATHWAY		67	-0.39314175	-1.2772075	0.17450981	0.5346448	0.943	15990	tags=40%, list=28%, signal=56%
KEGG_PEROXISOME	KEGG_PEROXISOME		78	-0.42157516	-1.2771015	0.19215687	0.5213965	0.943	16290	tags=44%, list=29%, signal=61%
KEGG_LONG_TERM_DEPRESSION	KEGG_LONG_TERM_DEPRESSION		70	-0.37568745	-1.2741795	0.1404806	0.51489776	0.945	17615	tags=50%, list=31%, signal=73%
KEGG_PARKINSONS_DISEASE	KEGG_PARKINSONS_DISEASE		128	-0.4739654	-1.270218	0.25641027	0.5097772	0.949	19050	tags=58%, list=34%, signal=87%
KEGG_GLYCOSYLPHOSPHATIDYLINOSITOL_GPI_ANCHOR_BIOSYNTHESIS	KEGG_GLYCOSYLPHOSPHATIDYLINOSITOL_GPI_ANCHOR_BIOSYNTHESIS		25	-0.4900028	-1.2668431	0.21343873	0.5052532	0.951	25162	tags=72%, list=45%, signal=130%
KEGG_GNRH_SIGNALING_PATHWAY	KEGG_GNRH_SIGNALING_PATHWAY		101	-0.3604687	-1.262684	0.15270019	0.5026794	0.951	11882	tags=35%, list=21%, signal=44%
KEGG_RIBOFLAVIN_METABOLISM	KEGG_RIBOFLAVIN_METABOLISM		16	-0.45435736	-1.2620926	0.17041199	0.49261567	0.951	15742	tags=50%, list=28%, signal=69%
KEGG_ALDOSTERONE_REGULATED_SODIUM_REABSORPTION	KEGG_ALDOSTERONE_REGULATED_SODIUM_REABSORPTION		42	-0.38924426	-1.2516742	0.1752381	0.5039252	0.955	9495	tags=33%, list=17%, signal=40%
KEGG_SNARE_INTERACTIONS_IN_VESICULAR_TRANSPORT	KEGG_SNARE_INTERACTIONS_IN_VESICULAR_TRANSPORT		38	-0.42941162	-1.2491432	0.1980198	0.4980083	0.955	14062	tags=37%, list=25%, signal=49%
KEGG_PYRUVATE_METABOLISM	KEGG_PYRUVATE_METABOLISM		40	-0.41357684	-1.2453275	0.18339768	0.4963236	0.956	14665	tags=48%, list=26%, signal=64%
KEGG_INTESTINAL_IMMUNE_NETWORK_FOR_IGA_PRODUCTION	KEGG_INTESTINAL_IMMUNE_NETWORK_FOR_IGA_PRODUCTION		46	-0.51952165	-1.2417033	0.27326733	0.49409056	0.959	14229	tags=54%, list=25%, signal=73%
KEGG_PANTOTHENATE_AND_COA_BIOSYNTHESIS	KEGG_PANTOTHENATE_AND_COA_BIOSYNTHESIS		16	-0.4368799	-1.2380393	0.16363636	0.49135074	0.96	16157	tags=56%, list=29%, signal=79%
KEGG_EPITHELIAL_CELL_SIGNALING_IN_HELICOBACTER_PYLORI_INFECTION	KEGG_EPITHELIAL_CELL_SIGNALING_IN_HELICOBACTER_PYLORI_INFECTION		68	-0.39275122	-1.2338338	0.21135029	0.49033305	0.962	7257	tags=26%, list=13%, signal=30%
KEGG_BASAL_TRANSCRIPTION_FACTORS	KEGG_BASAL_TRANSCRIPTION_FACTORS		35	-0.42965385	-1.230358	0.24652088	0.48803332	0.964	5434	tags=17%, list=10%, signal=19%
KEGG_HEMATOPOIETIC_CELL_LINEAGE	KEGG_HEMATOPOIETIC_CELL_LINEAGE		85	-0.4534176	-1.2294834	0.28513238	0.4812938	0.966	17895	tags=55%, list=32%, signal=81%
KEGG_T_CELL_RECEPTOR_SIGNALING_PATHWAY	KEGG_T_CELL_RECEPTOR_SIGNALING_PATHWAY		108	-0.4273098	-1.2239176	0.27579364	0.48145935	0.968	14378	tags=46%, list=25%, signal=62%
KEGG_PROGESTERONE_MEDIATED_OOCYTE_MATURATION	KEGG_PROGESTERONE_MEDIATED_OOCYTE_MATURATION		85	-0.38712913	-1.2162067	0.24313726	0.48793113	0.971	11882	tags=36%, list=21%, signal=46%
KEGG_GLYCOSAMINOGLYCAN_BIOSYNTHESIS_HEPARAN_SULFATE	KEGG_GLYCOSAMINOGLYCAN_BIOSYNTHESIS_HEPARAN_SULFATE		26	-0.42870057	-1.214148	0.20784314	0.48320588	0.972	15605	tags=46%, list=28%, signal=64%
KEGG_CYTOKINE_CYTOKINE_RECEPTOR_INTERACTION	KEGG_CYTOKINE_CYTOKINE_RECEPTOR_INTERACTION		264	-0.36168018	-1.2037284	0.23517786	0.4936812	0.976	13656	tags=35%, list=24%, signal=46%
KEGG_TYPE_I_DIABETES_MELLITUS	KEGG_TYPE_I_DIABETES_MELLITUS		41	-0.47619292	-1.1793401	0.31536925	0.5315636	0.982	6837	tags=34%, list=12%, signal=39%
KEGG_SPLICEOSOME	KEGG_SPLICEOSOME		127	-0.42721012	-1.1674927	0.31547618	0.5458958	0.984	20716	tags=51%, list=37%, signal=81%
KEGG_ASTHMA	KEGG_ASTHMA		28	-0.5024482	-1.1628491	0.33200794	0.54535276	0.985	24330	tags=71%, list=43%, signal=125%
KEGG_OTHER_GLYCAN_DEGRADATION	KEGG_OTHER_GLYCAN_DEGRADATION		16	-0.46229008	-1.1557227	0.30245748	0.5496874	0.987	16786	tags=56%, list=30%, signal=80%
KEGG_RNA_DEGRADATION	KEGG_RNA_DEGRADATION		59	-0.41210854	-1.1521044	0.3137255	0.5479372	0.989	16047	tags=44%, list=28%, signal=61%
KEGG_GAP_JUNCTION	KEGG_GAP_JUNCTION		90	-0.34641019	-1.1516935	0.27037773	0.53984684	0.989	11943	tags=37%, list=21%, signal=46%
KEGG_MAPK_SIGNALING_PATHWAY	KEGG_MAPK_SIGNALING_PATHWAY		267	-0.31558675	-1.1460943	0.2641129	0.5426851	0.991	16672	tags=39%, list=30%, signal=56%
KEGG_CARDIAC_MUSCLE_CONTRACTION	KEGG_CARDIAC_MUSCLE_CONTRACTION		78	-0.3546514	-1.1347046	0.29708737	0.55700684	0.992	16850	tags=42%, list=30%, signal=60%
KEGG_CELL_ADHESION_MOLECULES_CAMS	KEGG_CELL_ADHESION_MOLECULES_CAMS		131	-0.37470302	-1.1336218	0.31160897	0.5507076	0.992	14184	tags=41%, list=25%, signal=55%
KEGG_HUNTINGTONS_DISEASE	KEGG_HUNTINGTONS_DISEASE		180	-0.3738337	-1.1331079	0.31809145	0.54359084	0.992	18903	tags=48%, list=33%, signal=72%
KEGG_OXIDATIVE_PHOSPHORYLATION	KEGG_OXIDATIVE_PHOSPHORYLATION		131	-0.43459475	-1.1326052	0.36417323	0.5363445	0.992	18903	tags=50%, list=33%, signal=76%
KEGG_NICOTINATE_AND_NICOTINAMIDE_METABOLISM	KEGG_NICOTINATE_AND_NICOTINAMIDE_METABOLISM		24	-0.36657268	-1.1285099	0.2937853	0.53602314	0.992	13885	tags=38%, list=25%, signal=50%
KEGG_INSULIN_SIGNALING_PATHWAY	KEGG_INSULIN_SIGNALING_PATHWAY		137	-0.32787883	-1.127184	0.28654972	0.5307024	0.993	16467	tags=40%, list=29%, signal=57%
KEGG_GLYCEROLIPID_METABOLISM	KEGG_GLYCEROLIPID_METABOLISM		49	-0.33107975	-1.1193209	0.28125	0.5372623	0.993	15324	tags=35%, list=27%, signal=48%
KEGG_LYSOSOME	KEGG_LYSOSOME		121	-0.35356644	-1.0923777	0.36914062	0.5801356	0.993	14865	tags=33%, list=26%, signal=45%
KEGG_ARACHIDONIC_ACID_METABOLISM	KEGG_ARACHIDONIC_ACID_METABOLISM		58	-0.32549044	-1.0844073	0.32617188	0.58714736	0.993	11645	tags=28%, list=21%, signal=35%
KEGG_UBIQUITIN_MEDIATED_PROTEOLYSIS	KEGG_UBIQUITIN_MEDIATED_PROTEOLYSIS		134	-0.35270652	-1.0789881	0.38779527	0.5888361	0.993	9685	tags=25%, list=17%, signal=31%
KEGG_ETHER_LIPID_METABOLISM	KEGG_ETHER_LIPID_METABOLISM		33	-0.33349302	-1.0769947	0.35404897	0.5848026	0.993	9303	tags=30%, list=16%, signal=36%
KEGG_TOLL_LIKE_RECEPTOR_SIGNALING_PATHWAY	KEGG_TOLL_LIKE_RECEPTOR_SIGNALING_PATHWAY		102	-0.34040442	-1.0707555	0.3777336	0.5883574	0.993	15508	tags=33%, list=27%, signal=46%
KEGG_PRION_DISEASES	KEGG_PRION_DISEASES		35	-0.3632471	-1.063315	0.3846154	0.59354824	0.994	16646	tags=40%, list=29%, signal=57%
KEGG_N_GLYCAN_BIOSYNTHESIS	KEGG_N_GLYCAN_BIOSYNTHESIS		46	-0.3564359	-1.057923	0.41434264	0.59563416	0.994	16085	tags=37%, list=28%, signal=52%
KEGG_PYRIMIDINE_METABOLISM	KEGG_PYRIMIDINE_METABOLISM		97	-0.34290203	-1.0524845	0.41468254	0.5980216	0.994	9878	tags=26%, list=17%, signal=31%
KEGG_ALANINE_ASPARTATE_AND_GLUTAMATE_METABOLISM	KEGG_ALANINE_ASPARTATE_AND_GLUTAMATE_METABOLISM		32	-0.34697592	-1.0514657	0.37878788	0.5922377	0.994	14747	tags=34%, list=26%, signal=46%
KEGG_AUTOIMMUNE_THYROID_DISEASE	KEGG_AUTOIMMUNE_THYROID_DISEASE		50	-0.394431	-1.0493445	0.42460316	0.5888265	0.994	19285	tags=46%, list=34%, signal=70%
KEGG_PROTEIN_EXPORT	KEGG_PROTEIN_EXPORT		24	-0.42441657	-1.0481461	0.41825095	0.5835434	0.994	16588	tags=42%, list=29%, signal=59%
KEGG_CITRATE_CYCLE_TCA_CYCLE	KEGG_CITRATE_CYCLE_TCA_CYCLE		31	-0.42232585	-1.0465246	0.43486974	0.57939065	0.995	14042	tags=42%, list=25%, signal=56%
KEGG_OLFACTORY_TRANSDUCTION	KEGG_OLFACTORY_TRANSDUCTION		385	-0.23627447	-1.0446469	0.34375	0.57550526	0.995	29700	tags=36%, list=53%, signal=75%
KEGG_COMPLEMENT_AND_COAGULATION_CASCADES	KEGG_COMPLEMENT_AND_COAGULATION_CASCADES		69	-0.3422083	-1.0441277	0.38273922	0.56964135	0.995	23884	tags=58%, list=42%, signal=100%
KEGG_FC_GAMMA_R_MEDIATED_PHAGOCYTOSIS	KEGG_FC_GAMMA_R_MEDIATED_PHAGOCYTOSIS		96	-0.3313371	-1.0436496	0.41129032	0.56378335	0.995	15429	tags=40%, list=27%, signal=54%
KEGG_MELANOGENESIS	KEGG_MELANOGENESIS		101	-0.30100185	-1.0407919	0.38742393	0.5622183	0.995	16641	tags=41%, list=29%, signal=57%
KEGG_ENDOCYTOSIS	KEGG_ENDOCYTOSIS		181	-0.29785305	-1.0392977	0.3987854	0.55847067	0.995	12011	tags=30%, list=21%, signal=38%
KEGG_RENIN_ANGIOTENSIN_SYSTEM	KEGG_RENIN_ANGIOTENSIN_SYSTEM		17	-0.41391382	-1.0387299	0.3976143	0.55334145	0.995	19235	tags=53%, list=34%, signal=80%
KEGG_GLYOXYLATE_AND_DICARBOXYLATE_METABOLISM	KEGG_GLYOXYLATE_AND_DICARBOXYLATE_METABOLISM		16	-0.41496652	-1.0326865	0.43089432	0.5570046	0.996	13957	tags=50%, list=25%, signal=66%
KEGG_TERPENOID_BACKBONE_BIOSYNTHESIS	KEGG_TERPENOID_BACKBONE_BIOSYNTHESIS		15	-0.44709644	-1.0227585	0.45059288	0.5667114	0.997	13055	tags=33%, list=23%, signal=43%
KEGG_NON_SMALL_CELL_LUNG_CANCER	KEGG_NON_SMALL_CELL_LUNG_CANCER		54	-0.3382889	-1.0139501	0.44047618	0.5760956	0.997	17790	tags=48%, list=31%, signal=70%
KEGG_ALZHEIMERS_DISEASE	KEGG_ALZHEIMERS_DISEASE		165	-0.3215285	-0.99556583	0.4642857	0.6021699	0.997	18903	tags=43%, list=33%, signal=64%
KEGG_APOPTOSIS	KEGG_APOPTOSIS		87	-0.3177563	-0.9933807	0.4533074	0.5995651	0.997	16020	tags=38%, list=28%, signal=53%
KEGG_NATURAL_KILLER_CELL_MEDIATED_CYTOTOXICITY	KEGG_NATURAL_KILLER_CELL_MEDIATED_CYTOTOXICITY		132	-0.30708677	-0.99114484	0.43436295	0.5977658	0.997	9759	tags=25%, list=17%, signal=30%
KEGG_B_CELL_RECEPTOR_SIGNALING_PATHWAY	KEGG_B_CELL_RECEPTOR_SIGNALING_PATHWAY		75	-0.35719517	-0.9871603	0.45901638	0.59811085	0.997	16929	tags=49%, list=30%, signal=70%
KEGG_RIBOSOME	KEGG_RIBOSOME		88	-0.51046395	-0.9811942	0.5744681	0.601691	0.997	25852	tags=85%, list=46%, signal=157%
KEGG_FRUCTOSE_AND_MANNOSE_METABOLISM	KEGG_FRUCTOSE_AND_MANNOSE_METABOLISM		33	-0.33282742	-0.9741909	0.48255813	0.6073817	0.999	10582	tags=33%, list=19%, signal=41%
KEGG_ONE_CARBON_POOL_BY_FOLATE	KEGG_ONE_CARBON_POOL_BY_FOLATE		17	-0.3786159	-0.966743	0.49501	0.61439496	0.999	8789	tags=29%, list=16%, signal=35%
KEGG_NEUROTROPHIN_SIGNALING_PATHWAY	KEGG_NEUROTROPHIN_SIGNALING_PATHWAY		126	-0.30536783	-0.9646041	0.4969574	0.61150455	0.999	10371	tags=29%, list=18%, signal=35%
KEGG_ARGININE_AND_PROLINE_METABOLISM	KEGG_ARGININE_AND_PROLINE_METABOLISM		54	-0.2919213	-0.9638835	0.5111562	0.6066605	0.999	20653	tags=44%, list=37%, signal=70%
KEGG_NUCLEOTIDE_EXCISION_REPAIR	KEGG_NUCLEOTIDE_EXCISION_REPAIR		44	-0.36257806	-0.96379906	0.49902153	0.60086024	0.999	21398	tags=52%, list=38%, signal=84%
KEGG_ALLOGRAFT_REJECTION	KEGG_ALLOGRAFT_REJECTION		35	-0.43524545	-0.95524186	0.5417515	0.6087149	0.999	14184	tags=43%, list=25%, signal=57%
KEGG_HOMOLOGOUS_RECOMBINATION	KEGG_HOMOLOGOUS_RECOMBINATION		28	-0.38088727	-0.9528433	0.5066922	0.6066205	0.999	9567	tags=21%, list=17%, signal=26%
KEGG_SPHINGOLIPID_METABOLISM	KEGG_SPHINGOLIPID_METABOLISM		39	-0.31100148	-0.9356641	0.5124283	0.6304954	0.999	11255	tags=26%, list=20%, signal=32%
KEGG_ACUTE_MYELOID_LEUKEMIA	KEGG_ACUTE_MYELOID_LEUKEMIA		57	-0.31495714	-0.93098176	0.53413653	0.63234675	0.999	16467	tags=47%, list=29%, signal=67%
KEGG_CYSTEINE_AND_METHIONINE_METABOLISM	KEGG_CYSTEINE_AND_METHIONINE_METABOLISM		34	-0.29087865	-0.9299316	0.55765593	0.6279773	0.999	20054	tags=47%, list=35%, signal=73%
KEGG_MISMATCH_REPAIR	KEGG_MISMATCH_REPAIR		23	-0.39249313	-0.92418337	0.57418114	0.6322255	0.999	21398	tags=48%, list=38%, signal=77%
KEGG_LONG_TERM_POTENTIATION	KEGG_LONG_TERM_POTENTIATION		70	-0.28772298	-0.91285026	0.57309943	0.6457759	1.0	22194	tags=54%, list=39%, signal=89%
KEGG_ERBB_SIGNALING_PATHWAY	KEGG_ERBB_SIGNALING_PATHWAY		87	-0.27685946	-0.91003776	0.5685484	0.6445588	1.0	9829	tags=26%, list=17%, signal=32%
KEGG_LEISHMANIA_INFECTION	KEGG_LEISHMANIA_INFECTION		70	-0.3315184	-0.9071233	0.540856	0.64366215	1.0	14184	tags=33%, list=25%, signal=44%
KEGG_WNT_SIGNALING_PATHWAY	KEGG_WNT_SIGNALING_PATHWAY		150	-0.26149264	-0.9021316	0.5914634	0.64603883	1.0	16859	tags=37%, list=30%, signal=53%
KEGG_AMYOTROPHIC_LATERAL_SCLEROSIS_ALS	KEGG_AMYOTROPHIC_LATERAL_SCLEROSIS_ALS		53	-0.2828144	-0.9017712	0.60115606	0.6407653	1.0	19995	tags=45%, list=35%, signal=70%
KEGG_OOCYTE_MEIOSIS	KEGG_OOCYTE_MEIOSIS		112	-0.28446072	-0.8922135	0.6098039	0.6513757	1.0	11311	tags=28%, list=20%, signal=35%
KEGG_NOTCH_SIGNALING_PATHWAY	KEGG_NOTCH_SIGNALING_PATHWAY		47	-0.2741511	-0.88667727	0.5784114	0.6546516	1.0	12611	tags=30%, list=22%, signal=38%
KEGG_GLYCOSAMINOGLYCAN_BIOSYNTHESIS_CHONDROITIN_SULFATE	KEGG_GLYCOSAMINOGLYCAN_BIOSYNTHESIS_CHONDROITIN_SULFATE		22	-0.34982753	-0.88543653	0.6004141	0.6509856	1.0	16080	tags=41%, list=28%, signal=57%
KEGG_ALPHA_LINOLENIC_ACID_METABOLISM	KEGG_ALPHA_LINOLENIC_ACID_METABOLISM		19	-0.30551517	-0.8785461	0.6503906	0.65635246	1.0	9049	tags=26%, list=16%, signal=31%
KEGG_DORSO_VENTRAL_AXIS_FORMATION	KEGG_DORSO_VENTRAL_AXIS_FORMATION		24	-0.314959	-0.8744594	0.61431414	0.65754455	1.0	7123	tags=21%, list=13%, signal=24%
KEGG_GRAFT_VERSUS_HOST_DISEASE	KEGG_GRAFT_VERSUS_HOST_DISEASE		37	-0.39135903	-0.8731565	0.61354584	0.6541375	1.0	19225	tags=49%, list=34%, signal=74%
KEGG_AMINO_SUGAR_AND_NUCLEOTIDE_SUGAR_METABOLISM	KEGG_AMINO_SUGAR_AND_NUCLEOTIDE_SUGAR_METABOLISM		43	-0.28730947	-0.82986	0.69582504	0.7185398	1.0	22508	tags=49%, list=40%, signal=81%
KEGG_LINOLEIC_ACID_METABOLISM	KEGG_LINOLEIC_ACID_METABOLISM		29	-0.2932154	-0.82232517	0.6909091	0.7252708	1.0	9180	tags=24%, list=16%, signal=29%
KEGG_PORPHYRIN_AND_CHLOROPHYLL_METABOLISM	KEGG_PORPHYRIN_AND_CHLOROPHYLL_METABOLISM		41	-0.27275774	-0.8043374	0.74485594	0.74941546	1.0	15025	tags=27%, list=27%, signal=37%
KEGG_RENAL_CELL_CARCINOMA	KEGG_RENAL_CELL_CARCINOMA		70	-0.2653126	-0.8034673	0.6968504	0.7447605	1.0	9228	tags=26%, list=16%, signal=31%
KEGG_BIOSYNTHESIS_OF_UNSATURATED_FATTY_ACIDS	KEGG_BIOSYNTHESIS_OF_UNSATURATED_FATTY_ACIDS		22	-0.29011866	-0.8031908	0.6923077	0.73946494	1.0	16970	tags=36%, list=30%, signal=52%
KEGG_COLORECTAL_CANCER	KEGG_COLORECTAL_CANCER		62	-0.26532418	-0.80079496	0.67622954	0.7375889	1.0	17505	tags=37%, list=31%, signal=54%
KEGG_O_GLYCAN_BIOSYNTHESIS	KEGG_O_GLYCAN_BIOSYNTHESIS		30	-0.27061436	-0.7734505	0.747495	0.775169	1.0	11078	tags=23%, list=20%, signal=29%
KEGG_GLIOMA	KEGG_GLIOMA		65	-0.24843301	-0.77049	0.7484536	0.77408916	1.0	22708	tags=52%, list=40%, signal=87%
KEGG_AMINOACYL_TRNA_BIOSYNTHESIS	KEGG_AMINOACYL_TRNA_BIOSYNTHESIS		41	-0.29345465	-0.7631246	0.6879699	0.779346	1.0	20588	tags=44%, list=36%, signal=69%
KEGG_NOD_LIKE_RECEPTOR_SIGNALING_PATHWAY	KEGG_NOD_LIKE_RECEPTOR_SIGNALING_PATHWAY		62	-0.2610397	-0.76229954	0.7313131	0.7748258	1.0	15791	tags=29%, list=28%, signal=40%
KEGG_ANTIGEN_PROCESSING_AND_PRESENTATION	KEGG_ANTIGEN_PROCESSING_AND_PRESENTATION		81	-0.26313064	-0.76155764	0.6940452	0.7699196	1.0	19285	tags=35%, list=34%, signal=52%
KEGG_STEROID_BIOSYNTHESIS	KEGG_STEROID_BIOSYNTHESIS		17	-0.32849726	-0.73917484	0.72908366	0.79731613	1.0	11286	tags=29%, list=20%, signal=37%
KEGG_DNA_REPLICATION	KEGG_DNA_REPLICATION		36	-0.31813776	-0.7271038	0.7335984	0.809301	1.0	24033	tags=47%, list=43%, signal=82%
KEGG_BASE_EXCISION_REPAIR	KEGG_BASE_EXCISION_REPAIR		35	-0.2818677	-0.7267299	0.729207	0.80362517	1.0	13102	tags=26%, list=23%, signal=33%
KEGG_GLUTATHIONE_METABOLISM	KEGG_GLUTATHIONE_METABOLISM		49	-0.22436234	-0.7073623	0.85370743	0.8272364	1.0	18424	tags=27%, list=33%, signal=39%
KEGG_RETINOL_METABOLISM	KEGG_RETINOL_METABOLISM		64	-0.23042066	-0.6909047	0.90438247	0.84447235	1.0	19334	tags=36%, list=34%, signal=55%
KEGG_CHRONIC_MYELOID_LEUKEMIA	KEGG_CHRONIC_MYELOID_LEUKEMIA		73	-0.22629438	-0.6768891	0.81124496	0.85651475	1.0	16467	tags=34%, list=29%, signal=48%
KEGG_DRUG_METABOLISM_CYTOCHROME_P450	KEGG_DRUG_METABOLISM_CYTOCHROME_P450		71	-0.21405421	-0.6674216	0.9327902	0.8623131	1.0	13124	tags=23%, list=23%, signal=29%
KEGG_METABOLISM_OF_XENOBIOTICS_BY_CYTOCHROME_P450	KEGG_METABOLISM_OF_XENOBIOTICS_BY_CYTOCHROME_P450		69	-0.19592619	-0.5965241	0.9716599	0.93113285	1.0	19136	tags=32%, list=34%, signal=48%
