# Supplementary material for: An Independent Prognostic Model Based on Ten Autophagy-Related Long Noncoding RNAs in Pancreatic Cancer Patients
Source: Genet Res (Camb). 2022 May 14;2022:3895396. doi: 10.1155/2022/3895396 (PMC9124146; doi:10.1155/2022/3895396)
Supplement: Supplementary Materials — Table S1. The RNA-seq data from the TCGA website. Table S2. Clinical data from the TCGA website. Table S3. The core results showed a significant correlation between autophagy-related genes and lncRNAs. Table S4. The expression of 28 autophagy-related lncRNAs. Table S5. The risk data used for the plotting of the heat map, risk curve, and scatter plot for KM survival analysis. [file 3895396.f1.zip › 3895396.f1/Table S2.clinical.xls]

Id	Age	Gender	Grade	Stage	T	N
TCGA-3A-A9IH	66	0	2	1	1	0
TCGA-3A-A9IX	40	1	2	1	1	0
TCGA-FB-AAQ6	85	1	2	1	1	0
TCGA-HZ-8519	73	1	3	1	1	0
TCGA-3A-A9IV	59	0	1	1	2	0
TCGA-3A-A9IR	64	0	1	1	2	0
TCGA-3A-A9IJ	65	1	1	1	2	0
TCGA-3A-A9IS	67	1	1	1	2	0
TCGA-HZ-A8P1	81	1	1	1	2	0
TCGA-XN-A8T5	53	0	2	1	2	0
TCGA-IB-A5SQ	56	0	2	1	2	0
TCGA-RL-AAAS	60	0	2	1	2	0
TCGA-IB-AAUN	74	0	2	1	2	0
TCGA-XN-A8T3	67	1	2	1	2	0
TCGA-HZ-7920	71	1	2	1	2	0
TCGA-IB-7890	73	1	3	1	2	0
TCGA-FB-A5VM	74	1	3	1	2	0
TCGA-Z5-AAPL	74	0	1	2	3	0
TCGA-LB-A8F3	64	0	1	2	3	0
TCGA-OE-A75W	75	1	1	2	3	0
TCGA-M8-A5N4	48	0	2	2	3	0
TCGA-IB-7888	66	0	2	2	3	0
TCGA-FB-AAPU	41	0	2	2	3	0
TCGA-HZ-8315	54	0	2	2	3	0
TCGA-HZ-7924	60	0	2	2	3	0
TCGA-HV-A5A4	72	0	2	2	3	0
TCGA-F2-A44H	65	1	2	2	3	0
TCGA-2J-AABE	73	1	2	2	3	0
TCGA-2J-AAB6	75	1	2	2	3	0
TCGA-F2-A8YN	76	1	2	2	3	0
TCGA-IB-A5SP	77	1	2	2	3	0
TCGA-FZ-5922	81	1	2	2	3	0
TCGA-H8-A6C1	53	1	2	2	3	0
TCGA-XD-AAUL	56	1	2	2	3	0
TCGA-US-A776	61	1	2	2	3	0
TCGA-HZ-7923	65	1	2	2	3	0
TCGA-3A-A9I9	67	1	2	2	3	0
TCGA-HV-A7OL	70	1	2	2	3	0
TCGA-3E-AAAZ	71	1	2	2	3	0
TCGA-2J-AABI	55	0	3	2	3	0
TCGA-2J-AABR	60	0	3	2	3	0
TCGA-2J-AABH	61	1	3	2	3	0
TCGA-IB-7893	64	1	3	2	3	0
TCGA-FB-AAQ0	68	1	3	2	3	0
TCGA-HZ-A9TJ	70	1	2	4	3	0
TCGA-HZ-8636	58	0	3	4	3	0
TCGA-2L-AAQJ	49	0	2	3	4	0
TCGA-HZ-8001	69	1	2	3	4	0
TCGA-RB-AA9M	43	1	3	2	1	1
TCGA-IB-AAUT	65	1	1	2	2	1
TCGA-HZ-A49G	58	0	2	2	2	1
TCGA-FB-AAPS	62	0	2	2	2	1
TCGA-HV-AA8X	75	0	2	2	2	1
TCGA-HZ-A77O	77	0	2	2	2	1
TCGA-2J-AAB4	48	1	2	2	2	1
TCGA-IB-7654	80	1	2	2	2	1
TCGA-FB-AAPY	71	1	2	2	2	1
TCGA-IB-AAUM	76	1	3	2	2	1
TCGA-FB-AAPZ	54	1	3	2	2	1
TCGA-Q3-AA2A	64	0	1	1	3	1
TCGA-FZ-5924	83	1	3	2	3	1
TCGA-IB-7645	44	0	1	2	3	1
TCGA-IB-7891	49	0	1	2	3	1
TCGA-2J-AAB9	70	0	1	2	3	1
TCGA-IB-7889	85	0	1	2	3	1
TCGA-HZ-7922	61	0	1	2	3	1
TCGA-HZ-8317	69	0	1	2	3	1
TCGA-F2-7276	64	1	1	2	3	1
TCGA-IB-AAUR	67	1	1	2	3	1
TCGA-F2-6880	70	1	1	2	3	1
TCGA-2L-AAQM	52	1	1	2	3	1
TCGA-FB-A4P6	54	1	1	2	3	1
TCGA-HZ-7926	57	1	1	2	3	1
TCGA-HZ-A8P0	76	1	1	2	3	1
TCGA-HZ-A77P	77	1	1	2	3	1
TCGA-HZ-7289	77	1	1	2	3	1
TCGA-IB-7652	49	0	2	2	3	1
TCGA-HZ-7919	52	0	2	2	3	1
TCGA-IB-7897	53	0	2	2	3	1
TCGA-XD-AAUH	57	0	2	2	3	1
TCGA-HV-A5A5	61	0	2	2	3	1
TCGA-IB-7887	62	0	2	2	3	1
TCGA-IB-A5ST	64	0	2	2	3	1
TCGA-IB-7651	64	0	2	2	3	1
TCGA-FB-A78T	71	0	2	2	3	1
TCGA-2J-AABT	72	0	2	2	3	1
TCGA-FB-A545	72	0	2	2	3	1
TCGA-IB-7649	73	0	2	2	3	1
TCGA-IB-7885	78	0	2	2	3	1
TCGA-F2-A44G	79	0	2	2	3	1
TCGA-IB-AAUS	84	0	2	2	3	1
TCGA-XD-AAUI	50	0	2	2	3	1
TCGA-HZ-A77Q	55	0	2	2	3	1
TCGA-3A-A9IC	61	0	2	2	3	1
TCGA-FB-AAQ3	65	0	2	2	3	1
TCGA-HZ-8003	65	0	2	2	3	1
TCGA-HZ-A49H	68	0	2	2	3	1
TCGA-FB-A4P5	69	0	2	2	3	1
TCGA-LB-A7SX	74	0	2	2	3	1
TCGA-S4-A8RO	75	0	2	2	3	1
TCGA-RB-A7B8	81	0	2	2	3	1
TCGA-IB-7647	41	1	2	2	3	1
TCGA-2J-AABO	43	1	2	2	3	1
TCGA-IB-AAUV	49	1	2	2	3	1
TCGA-IB-AAUQ	50	1	2	2	3	1
TCGA-2J-AABA	55	1	2	2	3	1
TCGA-2L-AAQE	56	1	2	2	3	1
TCGA-F2-6879	57	1	2	2	3	1
TCGA-IB-8127	59	1	2	2	3	1
TCGA-IB-7646	60	1	2	2	3	1
TCGA-IB-A6UF	63	1	2	2	3	1
TCGA-IB-AAUP	68	1	2	2	3	1
TCGA-2J-AABK	71	1	2	2	3	1
TCGA-IB-A5SO	71	1	2	2	3	1
TCGA-3A-A9I7	45	1	2	2	3	1
TCGA-3A-A9IZ	47	1	2	2	3	1
TCGA-FB-AAQ1	49	1	2	2	3	1
TCGA-IB-A7LX	57	1	2	2	3	1
TCGA-Q3-A5QY	58	1	2	2	3	1
TCGA-YB-A89D	59	1	2	2	3	1
TCGA-HZ-8002	61	1	2	2	3	1
TCGA-US-A77G	64	1	2	2	3	1
TCGA-FB-AAPQ	65	1	2	2	3	1
TCGA-HZ-7925	66	1	2	2	3	1
TCGA-3A-A9J0	75	1	2	2	3	1
TCGA-2L-AAQA	76	1	2	2	3	1
TCGA-HZ-A49I	77	1	2	2	3	1
TCGA-L1-A7W4	48	0	3	2	3	1
TCGA-H6-8124	56	0	3	2	3	1
TCGA-IB-AAUW	63	0	3	2	3	1
TCGA-IB-AAUO	64	0	3	2	3	1
TCGA-IB-A5SS	64	0	3	2	3	1
TCGA-PZ-A5RE	44	0	3	2	3	1
TCGA-FZ-5919	59	0	3	2	3	1
TCGA-YY-A8LH	61	0	3	2	3	1
TCGA-LB-A9Q5	63	0	3	2	3	1
TCGA-3A-A9IB	69	0	3	2	3	1
TCGA-HZ-8637	76	0	3	2	3	1
TCGA-US-A774	76	0	3	2	3	1
TCGA-S4-A8RP	77	0	3	2	3	1
TCGA-FB-AAQ2	81	0	3	2	3	1
TCGA-H6-A45N	88	0	3	2	3	1
TCGA-IB-AAUU	35	1	3	2	3	1
TCGA-FZ-5920	52	1	3	2	3	1
TCGA-F2-7273	54	1	3	2	3	1
TCGA-2J-AABU	56	1	3	2	3	1
TCGA-IB-A6UG	65	1	3	2	3	1
TCGA-2J-AAB1	65	1	3	2	3	1
TCGA-2J-AAB8	71	1	3	2	3	1
TCGA-HZ-7918	72	1	3	2	3	1
TCGA-2J-AABF	73	1	3	2	3	1
TCGA-F2-A7TX	77	1	3	2	3	1
TCGA-IB-7886	80	1	3	2	3	1
TCGA-HV-AA8V	50	1	3	2	3	1
TCGA-3A-A9IU	65	1	3	2	3	1
TCGA-2L-AAQI	66	1	3	2	3	1
TCGA-S4-A8RM	67	1	3	2	3	1
TCGA-3E-AAAY	67	1	3	2	3	1
TCGA-FB-AAPP	71	1	3	2	3	1
TCGA-HZ-A4BK	72	1	3	2	3	1
TCGA-US-A77E	73	1	3	2	3	1
TCGA-IB-A7M4	81	1	3	2	3	1
TCGA-HZ-8005	81	1	3	2	3	1
TCGA-2L-AAQL	82	1	3	2	3	1
TCGA-2J-AABP	58	0	4	2	3	1
TCGA-2J-AABV	74	1	4	2	3	1
TCGA-FZ-5926	73	0	2	3	3	1
TCGA-IB-7644	65	0	2	4	3	1
TCGA-XD-AAUG	66	0	2	4	3	1
TCGA-IB-8126	79	0	1	3	4	1
TCGA-FZ-5923	71	1	1	4	4	1
TCGA-HV-A5A6	65	0	1	2	3	1
TCGA-US-A779	54	0	1	2	3	1
TCGA-US-A77J	81	0	2	2	3	1
TCGA-HZ-A4BH	75	1	3	2	3	1
