# Supplementary material for: An Independent Prognostic Model Based on Ten Autophagy-Related Long Noncoding RNAs in Pancreatic Cancer Patients
Source: Genet Res (Camb). 2022 May 14;2022:3895396. doi: 10.1155/2022/3895396 (PMC9124146; doi:10.1155/2022/3895396)
Supplement: Supplementary Materials — Table S1. The RNA-seq data from the TCGA website. Table S2. Clinical data from the TCGA website. Table S3. The core results showed a significant correlation between autophagy-related genes and lncRNAs. Table S4. The expression of 28 autophagy-related lncRNAs. Table S5. The risk data used for the plotting of the heat map, risk curve, and scatter plot for KM survival analysis. [file 3895396.f1.zip › 3895396.f1/Table S3 corResult.xls]

ARGgene	lncRNA	cor	pvalue
ATG16L1	AC064807.2	-0.33822082092357	3.88482051948174e-06
ATG7	AC064807.2	-0.312546372937326	2.16256839680706e-05
BNIP3	AC064807.2	0.404217805871459	2.19875874788938e-08
CALCOCO2	AC064807.2	0.455961181875505	1.59735678886921e-10
CAMKK2	AC064807.2	-0.358133276220316	9.19071829332164e-07
CAPN1	AC064807.2	-0.300461558723044	4.60192540135639e-05
CAPN2	AC064807.2	-0.329253457020997	7.20269211941953e-06
CASP4	AC064807.2	-0.428070069315016	2.51712860424029e-09
CASP8	AC064807.2	-0.4195188596203	5.58251702836308e-09
CFLAR	AC064807.2	-0.339257916775537	3.61257736927978e-06
CHMP2B	AC064807.2	-0.40750383028227	1.64751390699326e-08
DAPK2	AC064807.2	0.362380769817629	6.67115230620378e-07
DNAJB9	AC064807.2	0.445493461309389	4.62996304877237e-10
DRAM1	AC064807.2	-0.339237932249341	3.6176476435555e-06
EIF4G1	AC064807.2	-0.308771805121967	2.7475998235749e-05
FAS	AC064807.2	-0.318520741413116	1.47054136509023e-05
GNAI3	AC064807.2	-0.325990349949389	8.97403543504052e-06
MAPK8IP1	AC064807.2	0.465143987979155	6.09340910748343e-11
NFE2L2	AC064807.2	-0.35307873145457	1.33762604193921e-06
PEA15	AC064807.2	-0.431487457668848	1.81946092117388e-09
PELP1	AC064807.2	0.359205499902469	8.48032737030074e-07
RAB7A	AC064807.2	-0.406019027694133	1.8777423135557e-08
RAC1	AC064807.2	-0.307313267711461	3.01131382040257e-05
RAF1	AC064807.2	-0.333329540620933	5.45333183788237e-06
RELA	AC064807.2	-0.431726798873221	1.77832598761687e-09
SESN2	AC064807.2	0.364699762391311	5.58958239328948e-07
SH3GLB1	AC064807.2	-0.328376224363699	7.64318726467115e-06
ULK3	AC064807.2	0.435279960310849	1.26375213744347e-09
ATG16L2	AC253576.2	0.362184640006108	6.77127435623924e-07
ATG4D	AC253576.2	0.381138938819064	1.53190423657324e-07
BNIP3	AC253576.2	0.439757013839901	8.17116105365043e-10
GAA	AC253576.2	0.379004494594351	1.8196338726833e-07
HDAC6	AC253576.2	0.364892206874836	5.50778624549896e-07
MAP2K7	AC253576.2	0.338196048926781	3.89155578525099e-06
RAB24	AC253576.2	0.410178575736245	1.29955527450093e-08
ULK1	AC253576.2	0.329045351233178	7.30495848996682e-06
VEGFA	AC253576.2	0.416614473007812	7.28018724753287e-09
ATG9B	PICSAR	0.460282637660611	1.01855315589785e-10
APOL1	AFAP1-AS1	0.31779078481098	1.54217660708148e-05
ARSB	AFAP1-AS1	-0.335805353923533	4.59644341332974e-06
ATG16L1	AFAP1-AS1	0.351507371646989	1.50117884258015e-06
ATIC	AFAP1-AS1	0.460487413828607	9.96909273496022e-11
BAK1	AFAP1-AS1	0.376170299707163	2.28255694515148e-07
CAPN1	AFAP1-AS1	0.350564122386238	1.60833140151065e-06
CAPN2	AFAP1-AS1	0.32859979378444	7.52855994196573e-06
CASP8	AFAP1-AS1	0.363005840265445	6.36141150216003e-07
CD46	AFAP1-AS1	0.319961150382137	1.33831236134904e-05
DLC1	AFAP1-AS1	-0.333849953960299	5.26150538499065e-06
FADD	AFAP1-AS1	0.344217894571915	2.54290053990359e-06
GABARAP	AFAP1-AS1	-0.419203717809532	5.74638992564397e-09
MAPK3	AFAP1-AS1	0.336189046109709	4.47567919442973e-06
PIK3C3	AFAP1-AS1	-0.310057170609665	2.53339178840052e-05
PTK6	AFAP1-AS1	0.438858256589571	8.92323058235368e-10
RAB11A	AFAP1-AS1	0.362755683693218	6.48368535171111e-07
RAC1	AFAP1-AS1	0.406965749346348	1.72761710766314e-08
RELA	AFAP1-AS1	0.387060140988301	9.44171672407996e-08
ULK2	AFAP1-AS1	-0.453538039118967	2.05015859171901e-10
ATG16L1	AC007785.1	0.312439217476793	2.17741572589478e-05
ATG12	AL121772.3	0.307545378878679	2.96780867456964e-05
ATG16L1	AL121772.3	0.542441597229696	5.25058784645472e-15
ATG4C	AL121772.3	-0.316132844312434	1.71732417460794e-05
BCL2L1	AL121772.3	0.315810911934723	1.75344352359384e-05
CAPN1	AL121772.3	0.44467340183492	5.02490002199164e-10
CAPN2	AL121772.3	0.363812079037811	5.98214678787648e-07
CASP4	AL121772.3	0.302927695764514	3.95526013148005e-05
CASP8	AL121772.3	0.386756704385004	9.68105945264342e-08
CD46	AL121772.3	0.362425173600661	6.64868184232886e-07
CFLAR	AL121772.3	0.374214663941685	2.66564211288025e-07
CHMP4B	AL121772.3	0.31397984662198	1.97291485528039e-05
CX3CL1	AL121772.3	0.32377665680388	1.04027242410845e-05
EIF4G1	AL121772.3	0.340304234963257	3.35635081722061e-06
HGS	AL121772.3	0.489902533264138	3.91214052869566e-12
IKBKB	AL121772.3	0.332576243879487	5.74279304184875e-06
ITGA3	AL121772.3	0.346196530782467	2.20681137884366e-06
ITGB4	AL121772.3	0.414496072352785	8.82187907213327e-09
PTK6	AL121772.3	0.571394905166616	8.1449566235781e-17
RELA	AL121772.3	0.416352879731826	7.45546791589836e-09
SPNS1	AL121772.3	0.309007928497575	2.70701126076612e-05
TSC2	AL121772.3	0.360484902857802	7.70119362122802e-07
VEGFA	AL121772.3	0.345433774940286	2.33102933201792e-06
ARSB	AC003965.2	-0.318520585155653	1.47055635739079e-05
ATG16L1	AC003965.2	0.398544801813587	3.59264411787348e-08
ATG2A	AC003965.2	0.351872745992327	1.46152991979994e-06
ATG4B	AC003965.2	0.320446026671873	1.29638993629844e-05
ATG4C	AC003965.2	-0.311593035265311	2.29808696639252e-05
BAK1	AC003965.2	0.389945833470398	7.43205419934698e-08
CAPN1	AC003965.2	0.437366368172313	1.03216688367075e-09
CAPN10	AC003965.2	0.348737980328846	1.83683834652685e-06
CAPN2	AC003965.2	0.392336997922336	6.08446077897734e-08
CHMP4B	AC003965.2	0.327330290749651	8.20177770280234e-06
DDIT3	AC003965.2	0.313730622991348	2.00471851364787e-05
DLC1	AC003965.2	-0.301834121084042	4.23068330450847e-05
HDAC1	AC003965.2	0.343570556577913	2.66305284080468e-06
ITPR1	AC003965.2	-0.3072228989919	3.02841379872622e-05
MAPK3	AC003965.2	0.409818807057401	1.34185679138501e-08
PIK3C3	AC003965.2	-0.332299234298441	5.8528574435849e-06
PRKCD	AC003965.2	0.305808501064055	3.30826573213252e-05
PTK6	AC003965.2	0.536180991136279	1.22745435014119e-14
RAC1	AC003965.2	0.360525392753633	7.67768828961594e-07
RELA	AC003965.2	0.495751851032464	1.97901690986448e-12
SQSTM1	AC003965.2	0.426506035961707	2.91674472454098e-09
ULK2	AC003965.2	-0.340555465230132	3.29745308897255e-06
IKBKE	AC022075.1	0.329318166092453	7.17117075322414e-06
CAPN2	AP003469.2	0.384200279674735	1.19421698154892e-07
CASP3	AP003469.2	0.329959700280655	6.86566005929817e-06
CASP8	AP003469.2	0.36242149421764	6.65054103722939e-07
CD46	AP003469.2	0.422451807549883	4.25861238528332e-09
EGFR	AP003469.2	0.323507969397886	1.05901058400398e-05
KIF5B	AP003469.2	0.318289329994438	1.49290345713321e-05
NFKB1	AP003469.2	0.326279988744828	8.80148630554418e-06
TM9SF1	AP003469.2	0.306321607080015	3.20404061878595e-05
ATG9B	Z98257.1	0.306415531476838	3.18530022065422e-05
CAPNS1	Z98257.1	0.40707553725565	1.71097457780766e-08
ITGA3	Z98257.1	0.367441738645451	4.52651774560103e-07
PEX14	Z98257.1	0.316914112619789	1.63257008461073e-05
BAK1	BBOX1-AS1	0.367623827518858	4.46323903227559e-07
MAPK3	BBOX1-AS1	0.311166770862643	2.36123858866286e-05
PTK6	BBOX1-AS1	0.347581510380643	1.99720093631108e-06
ATG16L2	SH3BP5-AS1	0.743832125350193	1.2815201115715e-32
ATG2A	SH3BP5-AS1	0.3110482185066	2.37909111399497e-05
ATG4B	SH3BP5-AS1	0.431326878798793	1.84757275265913e-09
BCL2	SH3BP5-AS1	0.44396663606273	5.39125980421252e-10
CALCOCO2	SH3BP5-AS1	0.320173590376289	1.31978937748806e-05
CAPN10	SH3BP5-AS1	0.431962552535252	1.73868665515128e-09
CDKN1B	SH3BP5-AS1	0.337068174973988	4.21024232733416e-06
CXCR4	SH3BP5-AS1	0.445098481084535	4.81628158877992e-10
EIF4EBP1	SH3BP5-AS1	-0.318776021309644	1.44624024707354e-05
HDAC6	SH3BP5-AS1	0.479273717811848	1.30634642072118e-11
HSPA5	SH3BP5-AS1	-0.311168101982934	2.36103885764114e-05
IKBKB	SH3BP5-AS1	0.377394632889272	2.07020107838166e-07
IL24	SH3BP5-AS1	0.453029567892783	2.15984856486739e-10
MAP1LC3A	SH3BP5-AS1	0.352431744859659	1.40279577620331e-06
P4HB	SH3BP5-AS1	-0.310419095698282	2.47597944416678e-05
PRKCQ	SH3BP5-AS1	0.358310152037669	9.06974330421806e-07
RAB24	SH3BP5-AS1	0.345222895557308	2.36652919725717e-06
RAF1	SH3BP5-AS1	0.374327639167149	2.64193040265402e-07
RGS19	SH3BP5-AS1	0.350589287533027	1.60538034010226e-06
RPS6KB1	SH3BP5-AS1	0.314038973440637	1.96543985240018e-05
STK11	SH3BP5-AS1	0.332321413116845	5.84397192705601e-06
TSC1	SH3BP5-AS1	0.463899389436883	6.95534732851837e-11
TSC2	SH3BP5-AS1	0.465166767453793	6.07864157701755e-11
ULK3	SH3BP5-AS1	0.521719709978462	8.17223289631604e-14
UVRAG	SH3BP5-AS1	0.300999712843595	4.45286060678013e-05
ARSB	MIR222HG	-0.343964448748761	2.5893148119048e-06
ATG12	MIR222HG	0.322315104671216	1.14612635548652e-05
ATG16L1	MIR222HG	0.35566069642433	1.10517218207355e-06
ATG4B	MIR222HG	0.403803319193847	2.27977809279377e-08
ATG4C	MIR222HG	-0.31854846503544	1.46788367638802e-05
ATIC	MIR222HG	0.331691163969592	6.10152266310357e-06
BCL2L1	MIR222HG	0.333309946610628	5.46068236530167e-06
CAPN1	MIR222HG	0.397183573923906	4.0363534576775e-08
CAPN10	MIR222HG	0.351903438786762	1.45824510647714e-06
CASP4	MIR222HG	0.34196295069226	2.98524133821139e-06
CFLAR	MIR222HG	0.344737995517522	2.45012046256158e-06
CHMP4B	MIR222HG	0.369447164022519	3.87453446163756e-07
DNAJB9	MIR222HG	-0.312461063703079	2.17438095474696e-05
EIF2AK3	MIR222HG	-0.327709483826435	7.99493902550706e-06
GABARAP	MIR222HG	-0.333183396507685	5.50838354423676e-06
HGS	MIR222HG	0.40913881663502	1.42545988303788e-08
IKBKB	MIR222HG	0.439357512575698	8.49756789035325e-10
ITGA3	MIR222HG	0.49957957576994	1.25808308631259e-12
ITGB4	MIR222HG	0.451152982897849	2.61602713966312e-10
PIK3C3	MIR222HG	-0.340285380841705	3.36081103928121e-06
PINK1	MIR222HG	-0.359366317003849	8.37841031008115e-07
PPP1R15A	MIR222HG	0.390013203213028	7.39044014437416e-08
PTK6	MIR222HG	0.391272089988735	6.65276718713925e-08
RAB24	MIR222HG	0.313702889650308	2.00828736494782e-05
RAC1	MIR222HG	0.350866354555405	1.57322861243942e-06
RELA	MIR222HG	0.45904520346394	1.15936600212116e-10
ULK2	MIR222HG	-0.329231661839342	7.21333862630423e-06
VEGFA	MIR222HG	0.351074073851745	1.54952770771949e-06
BAK1	LINC02320	0.324880691833525	9.66521856143143e-06
CASP3	LINC02320	0.381429952841088	1.49623007604316e-07
CLN3	LINC02320	0.440523778131769	7.57831909292447e-10
HDAC1	LINC02320	0.38915542608622	7.93740125270982e-08
MAPK3	LINC02320	0.464952279299203	6.21907643774045e-11
PRKAB1	LINC02320	0.351646932471885	1.48591475722446e-06
PTK6	LINC02320	0.346957582082745	2.08916830099458e-06
WIPI1	LINC02320	0.461394700933766	9.06258343949126e-11
IKBKE	AC104958.2	0.341465883309194	3.09214420266134e-06
SERPINA1	AC104958.2	0.316095783476277	1.72144614437684e-05
BNIP1	AC009686.2	0.346180127455454	2.20941513361674e-06
CALCOCO2	AC009686.2	0.444980216416275	4.87346617666724e-10
DAPK2	AC009686.2	0.359386688328713	8.36558384468702e-07
DIRAS3	AC009686.2	0.461861737780126	8.62763133050088e-11
DNAJB9	AC009686.2	0.319358245261084	1.39222882460512e-05
DRAM1	AC009686.2	-0.344946214671594	2.41388726299159e-06
FKBP1B	AC009686.2	0.357749541014972	9.45849289519585e-07
GABARAPL2	AC009686.2	0.483116793325408	8.48791821717808e-12
GNAI3	AC009686.2	-0.352652721018072	1.38020415564979e-06
HSP90AB1	AC009686.2	0.319986635697574	1.33607734723253e-05
ITGB1	AC009686.2	-0.314694329100663	1.88435872358176e-05
MAP1LC3A	AC009686.2	0.339227638442559	3.62026192390644e-06
MAPK8IP1	AC009686.2	0.587364229346536	6.83231460578235e-18
MLST8	AC009686.2	0.376943259346704	2.14618765550996e-07
PELP1	AC009686.2	0.372735405730113	2.9955440045951e-07
RAB24	AC009686.2	0.314402072566616	1.92011876278876e-05
SESN2	AC009686.2	0.461765365854422	8.71569245934843e-11
ST13	AC009686.2	0.340922189237196	3.21324073547511e-06
TSC2	AC009686.2	0.320317106014625	1.30741353827218e-05
ULK3	AC009686.2	0.414093196274738	9.14871796973748e-09
ATG16L1	AC009237.15	0.349996152675874	1.67632740240843e-06
ATG4B	AC009237.15	0.324809385730343	9.71131529443307e-06
CAPN1	AC009237.15	0.401252682950226	2.84529768335209e-08
CAPN2	AC009237.15	0.335364781597443	4.73892632229865e-06
CASP4	AC009237.15	0.349474085206962	1.74123691369373e-06
CASP8	AC009237.15	0.365142775865663	5.40299843139134e-07
CFLAR	AC009237.15	0.340889061308791	3.2207631975714e-06
FADD	AC009237.15	0.314258725366784	1.937891814435e-05
IKBKB	AC009237.15	0.388149750866123	8.62820542190815e-08
IKBKE	AC009237.15	0.343504276294338	2.67565549078211e-06
ITGB4	AC009237.15	0.337374295054716	4.12137762578738e-06
PTK6	AC009237.15	0.303336038638828	3.85681270043286e-05
RAC1	AC009237.15	0.358347744003509	9.04422870418016e-07
RELA	AC009237.15	0.32432981891704	1.00267887436885e-05
EIF2AK2	AC114296.1	0.313170073242884	2.07802819061163e-05
ARSB	SNHG17	-0.444924637043948	4.90056687591651e-10
ATF4	SNHG17	0.452227003658216	2.34463732010759e-10
ATG4B	SNHG17	0.540309602493418	7.02517946851553e-15
ATIC	SNHG17	0.373955067409196	2.72090185190608e-07
BAX	SNHG17	0.513108986720101	2.42298022935251e-13
BID	SNHG17	0.335567019153059	4.67300881175283e-06
BIRC5	SNHG17	0.306317474190929	3.20486762004914e-05
BIRC6	SNHG17	-0.333735719449543	5.30305584434005e-06
CANX	SNHG17	-0.375887931537387	2.33441339126174e-07
CAPN10	SNHG17	0.489973902095677	3.88004754694128e-12
CCR2	SNHG17	-0.340415487739311	3.33014668499917e-06
CHMP4B	SNHG17	0.443663221084483	5.55634792980748e-10
CLN3	SNHG17	0.3589161923384	8.66666171026468e-07
DDIT3	SNHG17	0.388088205751478	8.67230386288438e-08
HIF1A	SNHG17	-0.300806389545241	4.50587933131176e-05
ITGB1	SNHG17	-0.477264067968765	1.63326444414818e-11
LAMP2	SNHG17	-0.345737297886671	2.2808223916016e-06
MAP1LC3A	SNHG17	0.314489019948556	1.90941361068861e-05
MAP2K7	SNHG17	0.368251452970741	4.25154964612686e-07
MAPK1	SNHG17	-0.384494517750956	1.16581701238208e-07
MBTPS2	SNHG17	-0.315520396414823	1.78665294124479e-05
MLST8	SNHG17	0.348374355751915	1.88588924167331e-06
MTMR14	SNHG17	0.377595390691685	2.03723891040473e-07
MTOR	SNHG17	-0.316752806129596	1.64973850544348e-05
NCKAP1	SNHG17	-0.327002352689755	8.38473772977815e-06
PELP1	SNHG17	0.36451118022894	5.67086240739231e-07
PINK1	SNHG17	-0.32021592344148	1.31612738030141e-05
PRKAR1A	SNHG17	-0.311081382729463	2.37408420509639e-05
PTK6	SNHG17	0.328764551173301	7.44513144998039e-06
RAB24	SNHG17	0.318480321817582	1.47442428861011e-05
RAB33B	SNHG17	-0.303131022435311	3.90594822048465e-05
RB1CC1	SNHG17	-0.351064620754493	1.55059888049907e-06
RELA	SNHG17	0.308312838976861	2.82814072415771e-05
STK11	SNHG17	0.534846621700399	1.46766914708222e-14
VAMP7	SNHG17	-0.304064782385052	3.68682496211432e-05
WDFY3	SNHG17	-0.447301181179999	3.86258118472094e-10
WDR45	SNHG17	0.450402051881761	2.82358960037838e-10
WIPI2	SNHG17	0.321945730968378	1.1744489554914e-05
ATG12	Z98884.2	0.305118848912927	3.45338865330471e-05
ATG16L1	Z98884.2	0.435061141111682	1.29076594719181e-09
ATG4B	Z98884.2	0.356620586477152	1.02901508199489e-06
CAPN1	Z98884.2	0.335624643923037	4.65438652303266e-06
CAPN10	Z98884.2	0.377808113761564	2.00286109156434e-07
CHMP4B	Z98884.2	0.317622598495215	1.55914302197916e-05
HGS	Z98884.2	0.390441375521016	7.13114255768815e-08
IKBKB	Z98884.2	0.327658626677797	8.02239019249717e-06
PEX14	Z98884.2	0.422817454556796	4.11654397560942e-09
PRKCD	Z98884.2	0.317429898637326	1.57879915992885e-05
PTK6	Z98884.2	0.40598770101661	1.88291854851841e-08
RAB5A	Z98884.2	0.326359258858563	8.75481269054684e-06
RAF1	Z98884.2	0.411428279611575	1.16236867032462e-08
RELA	Z98884.2	0.349059169719403	1.79452473736947e-06
SPNS1	Z98884.2	0.359828319542053	8.09208338304532e-07
TSC1	Z98884.2	0.315274439184215	1.81523233152308e-05
TSC2	Z98884.2	0.381201044954492	1.52422312903483e-07
ATF4	AC090425.2	0.303041670473547	3.92754667183681e-05
ATG16L2	AC090425.2	0.329218744187927	7.21965567897272e-06
ATG4B	AC090425.2	0.350078303937992	1.66632574392512e-06
ATG4D	AC090425.2	0.374182254632457	2.67248184046364e-07
BAX	AC090425.2	0.333412419916979	5.42234411244085e-06
CANX	AC090425.2	-0.382403643021107	1.38256992307988e-07
CAPN10	AC090425.2	0.355758487849812	1.09717409354769e-06
ITGB1	AC090425.2	-0.419795171173666	5.44255187338795e-09
LAMP2	AC090425.2	-0.313109421938745	2.08611024539614e-05
MAP1LC3A	AC090425.2	0.393241733056856	5.63854575846372e-08
MAP2K7	AC090425.2	0.488324429951078	4.69144407165648e-12
MLST8	AC090425.2	0.306419148558865	3.18458058602959e-05
NCKAP1	AC090425.2	-0.346138003467481	2.21611502070233e-06
PELP1	AC090425.2	0.451595820138045	2.50063192378013e-10
RAB24	AC090425.2	0.368424522091158	4.19488653494316e-07
RB1CC1	AC090425.2	-0.300460393255798	4.60225325965069e-05
STK11	AC090425.2	0.482384714110271	9.21833056128141e-12
TUSC1	AC090425.2	0.303631491742302	3.78702470286138e-05
ULK1	AC090425.2	0.375031051154814	2.498776846566e-07
WDR45	AC090425.2	0.389795874707823	7.52549250203852e-08
WIPI2	AC090425.2	0.387779519300459	8.89676818245298e-08
BNIP1	LINC01976	0.320114522693498	1.32491510012412e-05
GABARAP	LINC01976	0.366963298374308	4.69689797976099e-07
MAP1LC3A	LINC01976	0.453927229452614	1.96986516482857e-10
MAPK8IP1	LINC01976	0.3464193382681	2.17173246750255e-06
PELP1	LINC01976	0.361672514401438	7.03952158174436e-07
RAB24	LINC01976	0.341563420494613	3.07088416067514e-06
RPTOR	LINC01976	0.465076414567431	6.13742069710217e-11
SESN2	LINC01976	0.408486497381062	1.51036072463514e-08
ST13	LINC01976	0.325703228837226	9.1482441144542e-06
TUSC1	LINC01976	0.301775110319067	4.24604689927499e-05
ULK1	LINC01976	0.401132518468868	2.87502473112952e-08
ARSB	AP003352.1	-0.453005495764032	2.16518000835893e-10
ATG4B	AP003352.1	0.448631359340758	3.37810052433315e-10
ATIC	AP003352.1	0.369251983591273	3.93381096063755e-07
BAX	AP003352.1	0.497076856352887	1.69286581388002e-12
BID	AP003352.1	0.359740826254492	8.14558023268565e-07
CAPN10	AP003352.1	0.418806204323945	5.95972106915458e-09
CLN3	AP003352.1	0.311567740070312	2.30178956370475e-05
EIF2AK3	AP003352.1	-0.311066321924038	2.37635674982138e-05
FOXO3	AP003352.1	-0.301027146383022	4.4453846880637e-05
IKBKB	AP003352.1	0.311880746303339	2.25636664614924e-05
IKBKE	AP003352.1	0.381824449230622	1.44914017897052e-07
ITGB1	AP003352.1	-0.381703088557609	1.46347317878157e-07
LAMP2	AP003352.1	-0.324858598062635	9.67947915701605e-06
MAPK1	AP003352.1	-0.327846390298006	7.92148272105122e-06
PELP1	AP003352.1	0.358872351631841	8.69523699098911e-07
PINK1	AP003352.1	-0.449225352058246	3.18126540718912e-10
PTK6	AP003352.1	0.345195452921681	2.37118661014676e-06
RAB24	AP003352.1	0.340155978976716	3.39157537452783e-06
RAC1	AP003352.1	0.304692378471925	3.54610782556062e-05
STK11	AP003352.1	0.353513683262985	1.29544800372163e-06
WDFY3	AP003352.1	-0.30863188450255	2.77192153766812e-05
WDR45	AP003352.1	0.364498018407164	5.6765772027665e-07
ZFYVE1	AP003352.1	-0.306774218294757	3.1146785079183e-05
ATG2A	AC138932.2	0.334991390682114	4.86295637748873e-06
ATG4B	AC138932.2	0.417738552131983	6.57117725324468e-09
CAPN10	AC138932.2	0.375749184217925	2.36030573569133e-07
HDAC6	AC138932.2	0.302192210963519	4.13856932539789e-05
ITGB1	AC138932.2	-0.333577726029995	5.3610362422523e-06
MAPK3	AC138932.2	0.309345213644276	2.65001280210242e-05
PRKAB1	AC138932.2	0.471871784585437	2.95274258716025e-11
RAB24	AC138932.2	0.316457830364041	1.68157591698933e-05
STK11	AC138932.2	0.368702851500141	4.10527307899711e-07
TSC2	AC138932.2	0.481063367045864	1.06941434803339e-11
ARSA	AC091729.3	0.352903733450349	1.35496260770024e-06
ATG4B	AC091729.3	0.315723645339674	1.76335736907605e-05
GABARAPL2	AC091729.3	0.302923449282527	3.95629622940634e-05
HDAC6	AC091729.3	0.378460026673023	1.90093423756745e-07
MAP1LC3A	AC091729.3	0.451815815233029	2.44515313863474e-10
MAP2K7	AC091729.3	0.345911929364275	2.25240419946201e-06
MAPK8IP1	AC091729.3	0.317572636351469	1.5642170270922e-05
MLST8	AC091729.3	0.442139004060705	6.46247658540196e-10
PELP1	AC091729.3	0.437377998670772	1.03099887574907e-09
RAB24	AC091729.3	0.445366639728261	4.68901335504989e-10
RHEB	AC091729.3	0.322159838415864	1.15795209985154e-05
RPTOR	AC091729.3	0.390481910365641	7.10705277853891e-08
STK11	AC091729.3	0.327124470023383	8.31615986223303e-06
TSC1	AC091729.3	0.310402038093241	2.47865751601349e-05
ULK1	AC091729.3	0.342119757127202	2.95225329836113e-06
WDR45	AC091729.3	0.345733076094067	2.28151362128984e-06
WIPI2	AC091729.3	0.600876103439289	7.5253224172216e-19
ATG12	DPP10-AS1	-0.404558817427148	2.13418600195317e-08
ATG9A	DPP10-AS1	-0.314702901931592	1.88331932133021e-05
BNIP3L	DPP10-AS1	-0.343928662309213	2.59593307626549e-06
CAMKK2	DPP10-AS1	-0.334336012559254	5.08814154510147e-06
DRAM1	DPP10-AS1	-0.361662586080845	7.04482092692693e-07
EIF2AK2	DPP10-AS1	-0.323124713523501	1.08629237440178e-05
FAS	DPP10-AS1	-0.336322421577093	4.43441071556832e-06
FKBP1A	DPP10-AS1	-0.340627003580975	3.28086242494138e-06
GNAI3	DPP10-AS1	-0.306544080427618	3.15981861939028e-05
MAP1LC3B	DPP10-AS1	-0.408004027224782	1.57626643252978e-08
P4HB	DPP10-AS1	0.559383440743976	4.81795067346509e-16
PEA15	DPP10-AS1	-0.429825924833998	2.13144704019476e-09
PTEN	DPP10-AS1	-0.345197493636671	2.37083997119961e-06
RAB7A	DPP10-AS1	-0.356176411821872	1.06361130711203e-06
RELA	DPP10-AS1	-0.377861221631285	1.99436552478574e-07
SAR1A	DPP10-AS1	-0.389791839813161	7.52802213487619e-08
SH3GLB1	DPP10-AS1	-0.387438859134148	9.1509537753643e-08
TBK1	DPP10-AS1	-0.310178440359186	2.51401629871845e-05
UVRAG	DPP10-AS1	-0.343514487299754	2.67371026143832e-06
VAMP3	DPP10-AS1	-0.395633898658964	4.60563562407935e-08
ZFYVE1	DPP10-AS1	-0.334341017521342	5.08638494635545e-06
ARSB	AC133528.1	-0.446701843251116	4.10224107222962e-10
ATG16L1	AC133528.1	0.358059884999774	9.24136533625752e-07
ATG2B	AC133528.1	-0.378085917657214	1.9588018848141e-07
ATG4B	AC133528.1	0.473976470812284	2.34629357133196e-11
ATG4C	AC133528.1	-0.40051407531519	3.03280583838506e-08
ATG9B	AC133528.1	0.302608372280857	4.03388818575009e-05
BCL2	AC133528.1	-0.323033847277003	1.09285749097273e-05
BCL2L1	AC133528.1	0.37925979723386	1.78266966873713e-07
BID	AC133528.1	0.362954413949759	6.38636681785803e-07
CAPN1	AC133528.1	0.457479603361815	1.36473845604098e-10
CAPN10	AC133528.1	0.450735264898028	2.7295913404239e-10
CAPN2	AC133528.1	0.374934650161298	2.51794691509433e-07
CAPNS1	AC133528.1	0.480487416818292	1.14069981339171e-11
CCR2	AC133528.1	-0.357643934408738	9.53348301809174e-07
CHMP4B	AC133528.1	0.439592115188671	8.30439260681133e-10
DLC1	AC133528.1	-0.373543490804321	2.81076760092562e-07
EIF2AK3	AC133528.1	-0.36464030016371	5.61508999668623e-07
GABARAP	AC133528.1	-0.306124045175891	3.24379893349763e-05
ITGA3	AC133528.1	0.34700269923519	2.08238500199402e-06
ITGB4	AC133528.1	0.357099615494004	9.92908451001135e-07
ITPR1	AC133528.1	-0.391276482002554	6.65032186240114e-08
NAF1	AC133528.1	-0.308203951487504	2.8475725843331e-05
PEX14	AC133528.1	0.31153559593897	2.30650279817114e-05
PIK3C3	AC133528.1	-0.36828446002106	4.24068689653325e-07
PRKAR1A	AC133528.1	-0.325972651787841	8.98468213881508e-06
PTK6	AC133528.1	0.443875701616661	5.44023271060048e-10
RAC1	AC133528.1	0.432916717136306	1.58679686586089e-09
RELA	AC133528.1	0.434448789469595	1.36936152933113e-09
SIRT1	AC133528.1	-0.313522586085079	2.03163630188864e-05
ULK2	AC133528.1	-0.387771526742903	8.90265346941993e-08
ATG16L2	AC020594.1	0.368244370781184	4.25388388782146e-07
GRID1	AC020594.1	0.398525043322568	3.59873552998356e-08
MAP2K7	AC020594.1	0.432345609667915	1.67609347663619e-09
NCKAP1	AC020594.1	-0.304641760587601	3.55726697273384e-05
PELP1	AC020594.1	0.336977583708967	4.23688749872207e-06
RAB24	AC020594.1	0.350626059448164	1.60107745598213e-06
SERPINA1	AC020594.1	0.504290431737299	7.14814571059253e-13
STK11	AC020594.1	0.358727566884121	8.79024778507673e-07
ULK1	AC020594.1	0.326234972543221	8.8280963331888e-06
WIPI2	AC020594.1	0.324432383174325	9.95851389558954e-06
ATG10	AC068888.1	0.304785693490243	3.52562205740898e-05
ATG2B	AC068888.1	0.339615879520196	3.52289467837019e-06
ATG4D	AC068888.1	0.543960924146896	4.26136989152181e-15
BNIP1	AC068888.1	0.509114560762694	3.97047641523898e-13
BNIP3	AC068888.1	0.369578135555893	3.83523839515388e-07
CTSB	AC068888.1	-0.341999585231817	2.97750313407943e-06
DNAJB9	AC068888.1	0.359131674793053	8.52750907140049e-07
GAA	AC068888.1	0.377501774408169	2.05254658555277e-07
GABARAP	AC068888.1	0.35884665585861	8.71202722780748e-07
GABARAPL2	AC068888.1	0.366108894805233	5.01652985498344e-07
GNAI3	AC068888.1	-0.393935887728629	5.31788034821041e-08
HDAC6	AC068888.1	0.411043451524695	1.20305309099025e-08
ITGA6	AC068888.1	-0.304676374128048	3.54963255286043e-05
ITGB1	AC068888.1	-0.302039338591646	4.1776605489677e-05
MAP1LC3A	AC068888.1	0.373834525769064	2.7469326163561e-07
MAP2K7	AC068888.1	0.436613066405686	1.11060457907965e-09
MAPK8IP1	AC068888.1	0.324809468307145	9.71126179139937e-06
PELP1	AC068888.1	0.48506438850812	6.80784095772284e-12
RAB24	AC068888.1	0.558559231307698	5.42873442860134e-16
RPTOR	AC068888.1	0.432140381997034	1.70935275111467e-09
SERPINA1	AC068888.1	0.429500343183647	2.19836214393582e-09
SESN2	AC068888.1	0.34656752350322	2.14869677377697e-06
STK11	AC068888.1	0.40587603872315	1.90148093112261e-08
TSC1	AC068888.1	0.417039135655265	7.00407004063317e-09
TSC2	AC068888.1	0.348302397231292	1.89574279285123e-06
TUSC1	AC068888.1	0.322905118783827	1.10222248482524e-05
ULK1	AC068888.1	0.537432724719539	1.03723721636124e-14
ULK2	AC068888.1	0.319960969016303	1.33832827945464e-05
ULK3	AC068888.1	0.348586406435554	1.85713524722256e-06
VEGFA	AC068888.1	0.319842716080794	1.34874530308317e-05
ATG12	LINC01876	0.392492817177225	6.00532084320722e-08
ATG16L1	LINC01876	0.468953206609458	4.05096381506516e-11
CAPN1	LINC01876	0.390184171635541	7.2858354533116e-08
CAPN2	LINC01876	0.382726227857066	1.34677524924597e-07
CASP8	LINC01876	0.412839328820855	1.02423257927244e-08
CD46	LINC01876	0.494095925717298	2.40329522952333e-12
EDEM1	LINC01876	0.307464119483189	2.98297149342646e-05
EIF4G1	LINC01876	0.34672078075566	2.12511744590648e-06
KLHL24	LINC01876	0.358429261179758	8.98913614593305e-07
NCKAP1	LINC01876	0.393003177449386	5.75297498919873e-08
NFE2L2	LINC01876	0.326901222112737	8.44193528279027e-06
PRKCD	LINC01876	0.316620738860899	1.66392176170206e-05
PTK6	LINC01876	0.506477319625573	5.48193708373706e-13
RAB5A	LINC01876	0.333058809217338	5.55573100029384e-06
RELA	LINC01876	0.33144216815799	6.20621242581603e-06
VEGFA	LINC01876	0.304811692090731	3.51993437152943e-05
BAX	LINC02182	0.34672672284238	2.12420820857394e-06
CALCOCO2	LINC02182	0.427215527519264	2.72841042406041e-09
CAPN10	LINC02182	0.305455652301947	3.38178234282507e-05
FKBP1B	LINC02182	0.332320046367209	5.84451911868754e-06
GABARAPL2	LINC02182	0.357463605553085	9.66284610029211e-07
MAP1LC3A	LINC02182	0.307912062278429	2.90028522520913e-05
MAPK8IP1	LINC02182	0.371901841421009	3.19830377848704e-07
MLST8	LINC02182	0.338694785625969	3.75806790405599e-06
PELP1	LINC02182	0.441272973905063	7.0393537257354e-10
ULK3	LINC02182	0.498072340038538	1.50477446212182e-12
WDR45	LINC02182	0.306670217602003	3.13500183876587e-05
CANX	NRAV	0.315973281873048	1.73513758947165e-05
CD46	NRAV	0.385515190132482	1.07223834824386e-07
RAC1	NRAV	0.312014260768722	2.23724973444419e-05
TM9SF1	NRAV	0.318893348020985	1.43519924779313e-05
ATG12	AP000759.1	0.397666453074401	3.8732393606125e-08
BIRC6	AP000759.1	0.410839588180041	1.22515806817386e-08
CDKN1B	AP000759.1	0.355037067115005	1.15750061432265e-06
EDEM1	AP000759.1	0.375780909280413	2.35436121417862e-07
EGFR	AP000759.1	0.328752203953201	7.45135322771852e-06
EIF2AK2	AP000759.1	0.392621025507741	5.94094677654768e-08
GOPC	AP000759.1	0.350703269241332	1.59207845234691e-06
HDAC6	AP000759.1	0.34245943299609	2.88197930661428e-06
ITGB1	AP000759.1	0.362012440700145	6.86036217395889e-07
KLHL24	AP000759.1	0.342425703013228	2.88888574276467e-06
MAPK8	AP000759.1	0.375220949338104	2.4614222204885e-07
MTOR	AP000759.1	0.331479027401955	6.19060829743297e-06
NAF1	AP000759.1	0.33208960497969	5.93747696835208e-06
NCKAP1	AP000759.1	0.377267016764404	2.09141919622195e-07
NFE2L2	AP000759.1	0.338644809182749	3.77124542067886e-06
PIK3R4	AP000759.1	0.319689792575489	1.36233022109711e-05
PINK1	AP000759.1	0.336424346302322	4.40311750064043e-06
PTEN	AP000759.1	0.372259879132667	3.10965373959704e-07
RAB33B	AP000759.1	0.336214506193219	4.46777337760228e-06
RB1CC1	AP000759.1	0.416365508737153	7.4469131838769e-09
RELA	AP000759.1	0.317961813150501	1.52510254090999e-05
SH3GLB1	AP000759.1	0.399570115566563	3.28979930814689e-08
SIRT1	AP000759.1	0.391838463957695	6.34445037843695e-08
TBK1	AP000759.1	0.314965655797956	1.85172339710188e-05
TSC1	AP000759.1	0.303267332168922	3.87321417024805e-05
USP10	AP000759.1	0.32347371071649	1.06142261158534e-05
UVRAG	AP000759.1	0.426257747462879	2.98557019583294e-09
VAMP3	AP000759.1	0.322004358602548	1.16990975357419e-05
ZFYVE1	AP000759.1	0.389962659729151	7.42163964882546e-08
ATG16L1	AC254633.1	0.352511180499357	1.39463434258437e-06
ATG7	AC254633.1	0.312745873153123	2.13518007678371e-05
CAPN1	AC254633.1	0.474723258047058	2.16168349370713e-11
CAPN2	AC254633.1	0.423101143131434	4.00948105784454e-09
CASP8	AC254633.1	0.331199019165751	6.31008675841341e-06
EGFR	AC254633.1	0.42026335240012	5.21308645225103e-09
EIF4G1	AC254633.1	0.384270326598459	1.18739644351026e-07
KLHL24	AC254633.1	0.300278084966944	4.65380977163417e-05
NCKAP1	AC254633.1	0.372126972080862	3.14228344005905e-07
NFE2L2	AC254633.1	0.391371847984843	6.5974376798245e-08
PRKCD	AC254633.1	0.341089417085547	3.17552211619561e-06
PTK6	AC254633.1	0.304449143239477	3.60003410585964e-05
RAB5A	AC254633.1	0.322335415073724	1.1445879083706e-05
RAF1	AC254633.1	0.317797060937311	1.54154686964656e-05
RELA	AC254633.1	0.350265242811305	1.6437780105119e-06
SH3GLB1	AC254633.1	0.3584155524937	8.99837856132763e-07
VAMP3	AC254633.1	0.502314793105096	9.07018170468017e-13
ARSB	AC037198.2	0.317811756044793	1.54007333446779e-05
ATG2B	AC037198.2	0.45831758887116	1.25078597377737e-10
ATG4C	AC037198.2	0.318157140917295	1.50582121040622e-05
BCL2	AC037198.2	0.338211469251193	3.88736184594936e-06
BNIP3	AC037198.2	0.468295279187461	4.34848757719176e-11
CCR2	AC037198.2	0.345874752371742	2.25842571150585e-06
DLC1	AC037198.2	0.509945741461516	3.58459266826038e-13
DNAJB9	AC037198.2	0.352611545988371	1.38438723930917e-06
ERN1	AC037198.2	0.431096642955754	1.88861226170402e-09
GAA	AC037198.2	0.331489627571783	6.18612767794347e-06
GABARAPL1	AC037198.2	0.330872925431129	6.45198665212245e-06
HDAC6	AC037198.2	0.335812835446417	4.5940593576022e-06
ITPR1	AC037198.2	0.393214495245513	5.65149963986004e-08
PIK3C3	AC037198.2	0.505339853434038	6.29486327599962e-13
PRKAR1A	AC037198.2	0.381180693989165	1.52673600116091e-07
PTK6	AC037198.2	-0.309132433173444	2.68583772015607e-05
RAB33B	AC037198.2	0.342526040738051	2.86838703621607e-06
RPS6KB1	AC037198.2	0.319848623434881	1.34822310366422e-05
SIRT1	AC037198.2	0.345021012290266	2.40099632653404e-06
TSC1	AC037198.2	0.389121081713877	7.96009081085661e-08
ULK2	AC037198.2	0.494892711753558	2.18913798252102e-12
VEGFA	AC037198.2	0.382565091783132	1.36454268884438e-07
WDFY3	AC037198.2	0.327219686065714	8.26305817355642e-06
BNIP3	AC016590.3	0.335526464451944	4.68615705484411e-06
GAA	AC016590.3	0.415245864318144	8.24331357532478e-09
HDAC6	AC016590.3	0.35598650170126	1.07873940887317e-06
SIRT2	AC016590.3	0.391515201078985	6.51870193492305e-08
ARSB	AC132192.2	-0.356510031221974	1.03752431751146e-06
ATG2A	AC132192.2	0.468594737100453	4.21053027187432e-11
ATG4B	AC132192.2	0.592498340867184	2.99099823930393e-18
CALCOCO2	AC132192.2	0.37211810739003	3.14447140801522e-07
CAPN10	AC132192.2	0.52901452579845	3.17624126756969e-14
CDKN1B	AC132192.2	0.309396736829589	2.64140607566134e-05
CX3CL1	AC132192.2	0.316691200018717	1.65634036871767e-05
FKBP1B	AC132192.2	0.363904623180127	5.94002190479515e-07
GABARAPL2	AC132192.2	0.413005350091836	1.00906027680421e-08
HDAC6	AC132192.2	0.454061706960825	1.94283587573205e-10
HGS	AC132192.2	0.317899758444398	1.53127681456094e-05
HIF1A	AC132192.2	-0.305955404723316	3.27810411189803e-05
IKBKE	AC132192.2	0.34903977378587	1.79705339504914e-06
ITGB1	AC132192.2	-0.351118374091646	1.54451723914445e-06
MAP1LC3A	AC132192.2	0.391114915130963	6.74084745601628e-08
MAP2K7	AC132192.2	0.347545632175493	2.0023832021182e-06
MAPK1	AC132192.2	-0.3223998435147	1.13972058535232e-05
MAPK8IP1	AC132192.2	0.322233929585978	1.15229466730471e-05
MLST8	AC132192.2	0.453766419062886	2.00266556361583e-10
PELP1	AC132192.2	0.347695665899277	1.98079709553066e-06
RAB24	AC132192.2	0.624396096903164	1.24884020765481e-20
STK11	AC132192.2	0.452728302997686	2.22749777074419e-10
TSC1	AC132192.2	0.308242285192455	2.84071731469852e-05
TSC2	AC132192.2	0.471078707172091	3.2186370174223e-11
ULK3	AC132192.2	0.538837545226486	8.57919132322602e-15
VAMP7	AC132192.2	-0.34250014751476	2.87366366094509e-06
ARSB	SNHG12	-0.377324952758701	2.08176076174493e-07
ATF6	SNHG12	-0.384987912367602	1.11964270844169e-07
ATG16L1	SNHG12	0.324410076622442	9.97332532749666e-06
ATG16L2	SNHG12	0.543993362924993	4.24237071093309e-15
ATG2A	SNHG12	0.370616702273407	3.5368526124389e-07
ATG4B	SNHG12	0.607553666589089	2.4329499205021e-19
ATG9B	SNHG12	0.304487482077705	3.59148327967556e-05
BAX	SNHG12	0.378103020322949	1.95612000123823e-07
CANX	SNHG12	-0.402229521066761	2.61437111635624e-08
CAPN1	SNHG12	0.38749761026171	9.10662447130912e-08
CAPN10	SNHG12	0.578463148618806	2.76519699829762e-17
CAPNS1	SNHG12	0.404094863733223	2.22249651433189e-08
CASP4	SNHG12	0.411994820403359	1.1048764074608e-08
CHMP4B	SNHG12	0.461073955191197	9.37352602861635e-11
CTSD	SNHG12	0.302175815634186	4.14274526783613e-05
DNAJB9	SNHG12	-0.367191113710739	4.61501831086297e-07
EIF2AK3	SNHG12	-0.363527652875289	6.11340826609835e-07
HDAC1	SNHG12	0.368328032335037	4.22638772356806e-07
HGS	SNHG12	0.461631848783956	8.83913641614606e-11
IKBKB	SNHG12	0.516755889245951	1.53483234548898e-13
IKBKE	SNHG12	0.305537976409936	3.36449365529207e-05
ITGB1	SNHG12	-0.325935370012833	9.00714894408156e-06
MAPK1	SNHG12	-0.369860900115062	3.75169523903937e-07
MAPK9	SNHG12	-0.315383300595543	1.80253015205708e-05
MBTPS2	SNHG12	-0.422041126622972	4.42381910226402e-09
MTMR14	SNHG12	0.422886358362562	4.09028913548185e-09
PEX14	SNHG12	0.40819581678516	1.54974286513001e-08
PIK3C3	SNHG12	-0.322957437038412	1.09840720781967e-05
PRKAR1A	SNHG12	-0.381880958646677	1.44251229547314e-07
PTK6	SNHG12	0.433209998206806	1.54274448581183e-09
RAB24	SNHG12	0.445836311361863	4.47390547359167e-10
RAC1	SNHG12	0.327602556733924	8.05275859463722e-06
RAF1	SNHG12	0.326632045890326	8.59598334725819e-06
RELA	SNHG12	0.502635018364856	8.72765636835768e-13
RGS19	SNHG12	0.335986367795209	4.53909008436468e-06
SPNS1	SNHG12	0.422920302919632	4.07741450837361e-09
ST13	SNHG12	-0.331925579541509	6.00449603311321e-06
STK11	SNHG12	0.397506169361201	3.92666673188406e-08
TSC2	SNHG12	0.383493183939947	1.26520546442529e-07
ULK2	SNHG12	-0.342484375827037	2.87688220212805e-06
WDFY3	SNHG12	-0.408673678372562	1.48551297493246e-08
WDR45	SNHG12	0.370748847699958	3.50051927683021e-07
ATG16L2	PSMB8-AS1	0.528950151172072	3.20315946081257e-14
ATG4C	PSMB8-AS1	0.430712820419149	1.95899354283123e-09
BCL2	PSMB8-AS1	0.72292463074067	4.54278653439862e-30
CASP1	PSMB8-AS1	0.52121637218162	8.71564255972106e-14
CASP4	PSMB8-AS1	0.362818803308414	6.45262305638245e-07
CASP8	PSMB8-AS1	0.356746224210777	1.01942581932249e-06
CCL2	PSMB8-AS1	0.329207899013135	7.22496328904345e-06
CCR2	PSMB8-AS1	0.417969963676275	6.43371598825734e-09
CDKN1B	PSMB8-AS1	0.387920378620564	8.79365780224717e-08
CFLAR	PSMB8-AS1	0.342013585499479	2.97455094111162e-06
CXCR4	PSMB8-AS1	0.79463595087308	5.35864185048918e-40
FKBP1A	PSMB8-AS1	0.327120376885444	8.318449826083e-06
IKBKE	PSMB8-AS1	0.4021794060046	2.62576619247501e-08
IL24	PSMB8-AS1	0.807773861191633	2.9796349863408e-42
ITPR1	PSMB8-AS1	0.307126940682672	3.04667159560975e-05
MTMR14	PSMB8-AS1	0.361812629305023	6.96513865171378e-07
NFKB1	PSMB8-AS1	0.341078928072605	3.1778755072508e-06
NLRC4	PSMB8-AS1	0.402672094134928	2.51578372633858e-08
PARP1	PSMB8-AS1	0.447698715902218	3.71115280172643e-10
PRKCQ	PSMB8-AS1	0.624199244302707	1.29429395840502e-20
RGS19	PSMB8-AS1	0.711884258953187	8.15560062585939e-29
UVRAG	PSMB8-AS1	0.554998606992398	9.05723955615843e-16
ARNT	AP001505.1	-0.344293232893782	2.52925698123491e-06
ATG4B	AP001505.1	0.312913589139294	2.11240886165032e-05
BAG1	AP001505.1	0.352128417766486	1.43438129836281e-06
BAX	AP001505.1	0.458402118841664	1.23981704828672e-10
BID	AP001505.1	0.418423422929257	6.17235157048324e-09
BIRC5	AP001505.1	0.422561270696361	4.21559283233128e-09
BIRC6	AP001505.1	-0.393524152684622	5.50590169950711e-08
CHMP2B	AP001505.1	-0.302871035986958	3.96910558049234e-05
CLN3	AP001505.1	0.319734129593087	1.35837829273627e-05
EIF2AK3	AP001505.1	-0.355134921771677	1.14913619693209e-06
EIF4EBP1	AP001505.1	0.340081601186855	3.40937911657693e-06
FOXO3	AP001505.1	-0.321596528560022	1.20183285494419e-05
HIF1A	AP001505.1	-0.37310826509369	2.90888576307701e-07
ITGB1	AP001505.1	-0.411765089033654	1.12785128814898e-08
KLHL24	AP001505.1	-0.317754616563364	1.54581041744496e-05
MAP1LC3A	AP001505.1	0.449955372251728	2.95452496295979e-10
MAP2K7	AP001505.1	0.314481360671438	1.91035436927489e-05
MAPK1	AP001505.1	-0.304471408786437	3.59506582387649e-05
MLST8	AP001505.1	0.373486108232511	2.82352028787653e-07
NAF1	AP001505.1	-0.32344623444858	1.06336087164855e-05
NCKAP1	AP001505.1	-0.361507815254073	7.12792582267256e-07
NFE2L2	AP001505.1	-0.307600124590819	2.95763422785358e-05
NFKB1	AP001505.1	-0.303926361570726	3.71856068372265e-05
PELP1	AP001505.1	0.584813437944449	1.02437896726305e-17
RAB33B	AP001505.1	-0.3395548243712	3.53804000639977e-06
SH3GLB1	AP001505.1	-0.309778988208797	2.57837082763997e-05
SIRT1	AP001505.1	-0.368643809330547	4.12412844579037e-07
STK11	AP001505.1	0.386434979615063	9.94118331309229e-08
VAMP7	AP001505.1	-0.307271534604743	3.01919941100323e-05
WDFY3	AP001505.1	-0.307001770639133	3.07064334879919e-05
WDR45	AP001505.1	0.415848064018311	7.80528984620729e-09
WIPI2	AP001505.1	0.444609946263947	5.05678293457133e-10
ARNT	BX537318.1	-0.344977293261465	2.4085230692228e-06
ARSA	BX537318.1	0.481991315375318	9.63568431199443e-12
ARSB	BX537318.1	-0.360481683406622	7.70306553441214e-07
ATG10	BX537318.1	0.351356507103361	1.51784730903236e-06
ATG2A	BX537318.1	0.321391566682689	1.2181858514923e-05
ATG4B	BX537318.1	0.433863086976169	1.44885133380368e-09
ATG4D	BX537318.1	0.423577240648389	3.83581432067913e-09
BNIP1	BX537318.1	0.311900957960071	2.2534628274e-05
CAMKK2	BX537318.1	-0.311393511203481	2.32744570560779e-05
CAPN10	BX537318.1	0.435456631045211	1.24234108997397e-09
CCR2	BX537318.1	-0.329103563597956	7.27621420783282e-06
CHMP2B	BX537318.1	-0.351735923640843	1.47625895802052e-06
DIRAS3	BX537318.1	0.442306162029614	6.35652168276285e-10
DRAM1	BX537318.1	-0.331962386189972	5.98939505858114e-06
EDEM1	BX537318.1	-0.303220023314679	3.88454577626168e-05
FAS	BX537318.1	-0.303350894330449	3.8532749838286e-05
FKBP1B	BX537318.1	0.475670250888291	1.94776537647173e-11
FOXO3	BX537318.1	-0.335436350187414	4.71549888142445e-06
GABARAP	BX537318.1	0.303171700792247	3.89615238101314e-05
GABARAPL2	BX537318.1	0.528901802173279	3.2235226707027e-14
GNAI3	BX537318.1	-0.313400557449759	2.04758390925905e-05
HDAC6	BX537318.1	0.454865286351331	1.78865224065636e-10
HIF1A	BX537318.1	-0.369943868064542	3.72751451199397e-07
ITGB1	BX537318.1	-0.374968362753421	2.51122695120707e-07
MAP1LC3A	BX537318.1	0.572953579836521	6.43274729152673e-17
MAP2K7	BX537318.1	0.346597567927463	2.14405476003946e-06
MAPK8IP1	BX537318.1	0.566048110819825	1.81297044548119e-16
MLST8	BX537318.1	0.575138639636575	4.61104485716739e-17
PELP1	BX537318.1	0.418798032009266	5.96418598864101e-09
PEX14	BX537318.1	0.387474708532064	9.12387987427594e-08
RAB24	BX537318.1	0.495592704423852	2.01639959991815e-12
RB1CC1	BX537318.1	-0.305689391536905	3.33291244351106e-05
STK11	BX537318.1	0.438329401969822	9.39659652522233e-10
TSC2	BX537318.1	0.370126049002873	3.67494060850715e-07
ULK1	BX537318.1	0.389004550204032	8.03754217125677e-08
ULK3	BX537318.1	0.393455185392812	5.53801414634887e-08
VAMP7	BX537318.1	-0.37817390786793	1.94504153245198e-07
WIPI2	BX537318.1	0.422239429621889	4.34328920228728e-09
ATG16L2	AL365361.1	0.454408855424625	1.87471075213708e-10
ATG2B	AL365361.1	0.336632168611563	4.33995998982637e-06
ATG4C	AL365361.1	0.605397629422472	3.51340759226365e-19
BCL2	AL365361.1	0.893365939040234	4.76877860578432e-63
BIRC6	AL365361.1	0.356479596628694	1.03987857266398e-06
CAPN1	AL365361.1	-0.303006144732975	3.93616525349625e-05
CASP1	AL365361.1	0.309490969657787	2.62573302515498e-05
CCL2	AL365361.1	0.379551316157474	1.74134187096793e-07
CCR2	AL365361.1	0.576921224391328	3.5078225018483e-17
CDKN1B	AL365361.1	0.472673699111131	2.70560311995491e-11
CXCR4	AL365361.1	0.873496341228487	6.5324102504055e-57
DLC1	AL365361.1	0.50253944633485	8.82854418002148e-13
EDEM1	AL365361.1	0.410080460708218	1.31096248209291e-08
EIF2AK3	AL365361.1	0.301633974898533	4.28300495249752e-05
FOXO1	AL365361.1	0.446462748345348	4.20181098223789e-10
GOPC	AL365361.1	0.305377643590369	3.3982419292772e-05
IL24	AL365361.1	0.870030307449545	6.0122542825442e-56
ITGB4	AL365361.1	-0.309982347620313	2.54541654811013e-05
ITPR1	AL365361.1	0.59632284389618	1.60103695178776e-18
NFKB1	AL365361.1	0.378191831086172	1.94224998756518e-07
NLRC4	AL365361.1	0.388569633627117	8.33304297933836e-08
PARP1	AL365361.1	0.515157872955428	1.87602643218425e-13
PEX3	AL365361.1	0.399750771135165	3.23904835510673e-08
PIK3C3	AL365361.1	0.427264124562598	2.7159492339392e-09
PRKCQ	AL365361.1	0.740651577222155	3.24614442403814e-32
PTEN	AL365361.1	0.35437273648849	1.21584089107305e-06
PTK6	AL365361.1	-0.33426391923116	5.11350822724081e-06
RAC1	AL365361.1	-0.3322766251131	5.86192857222603e-06
RGS19	AL365361.1	0.569420309203098	1.09636545037666e-16
RPS6KB1	AL365361.1	0.349656285004625	1.71831635170167e-06
SIRT1	AL365361.1	0.483338959348994	8.27760194565598e-12
UVRAG	AL365361.1	0.623423792160551	1.4896593722952e-20
VAMP7	AL365361.1	0.391928820533177	6.29655023336623e-08
BAG1	LINC01124	0.344105405205869	2.56340247444331e-06
CASP3	LINC01124	0.344394869102485	2.51096129571845e-06
CLN3	LINC01124	0.451131362357142	2.62179109988718e-10
GAPDH	LINC01124	0.3318926531568	6.01803562466666e-06
HDAC1	LINC01124	0.354756596163238	1.18179769600372e-06
MAPK3	LINC01124	0.375565179975209	2.3950682604751e-07
PRKAB1	LINC01124	0.342700080781054	2.83315889370739e-06
TUSC1	LINC01124	0.359144168457606	8.51950677934237e-07
WIPI1	LINC01124	0.502676168537622	8.68456367623847e-13
WIPI2	LINC01124	0.315311407501677	1.81090934014347e-05
ATG2A	LINC02560	0.300168238953308	4.68513567875232e-05
ATG4B	LINC02560	0.315542567432993	1.78409773417625e-05
ATG9B	LINC02560	0.376397621186092	2.24161327414925e-07
BID	LINC02560	0.389283135385063	7.85357378050255e-08
CAPN1	LINC02560	0.31077700837717	2.42041199575353e-05
CAPN10	LINC02560	0.326955413141988	8.4112400380209e-06
CAPNS1	LINC02560	0.374735480983168	2.558000271594e-07
CHMP4B	LINC02560	0.390265396540738	7.23663867834915e-08
ITGA3	LINC02560	0.324327103406668	1.00286024100284e-05
PEX14	LINC02560	0.343565559167017	2.66400108520042e-06
TP63	LINC02560	0.324725459360778	9.76583729321039e-06
AMBRA1	AP001318.2	0.352492144389634	1.39658602978791e-06
ATG2A	AP001318.2	0.381976329981066	1.43139224342009e-07
ATG4B	AP001318.2	0.317427595185115	1.57903553135386e-05
ATG9A	AP001318.2	0.335391568421159	4.73014494386854e-06
CALCOCO2	AP001318.2	0.419783294722648	5.44849762568229e-09
CAPN10	AP001318.2	0.367681820811204	4.44326371319805e-07
CASP1	AP001318.2	0.313249061478982	2.06754696179399e-05
CASP3	AP001318.2	0.310419120288319	2.47597558546135e-05
EEF2K	AP001318.2	0.35230243044229	1.41617936899063e-06
HDAC1	AP001318.2	0.332179684446558	5.90097399370627e-06
HDAC6	AP001318.2	0.459801133223221	1.07125554528623e-10
IKBKB	AP001318.2	0.341097205029541	3.17377582873375e-06
NBR1	AP001318.2	0.344325879258974	2.52336647510614e-06
PRKCD	AP001318.2	0.405020237735832	2.04971236627122e-08
RAB33B	AP001318.2	0.359987778306367	7.99544573233267e-07
TSC2	AP001318.2	0.326205361518522	8.84564157243149e-06
ULK3	AP001318.2	0.477611067082648	1.57164051689849e-11
ATG2B	TTC39A-AS1	0.370973233037152	3.43964132369785e-07
ATG4A	TTC39A-AS1	0.334305962651554	5.09870031992447e-06
ATG4D	TTC39A-AS1	0.411649003994258	1.13963503542141e-08
BAG1	TTC39A-AS1	0.367719768455382	4.43023926218107e-07
BNIP1	TTC39A-AS1	0.36200695833595	6.86321680144611e-07
CLN3	TTC39A-AS1	0.33715104767303	4.1860068682706e-06
CTSB	TTC39A-AS1	-0.321006962036298	1.24944149029929e-05
DRAM1	TTC39A-AS1	-0.31396577743276	1.97469747650051e-05
HDAC1	TTC39A-AS1	0.310917659535879	2.39889897657377e-05
PEA15	TTC39A-AS1	-0.3498091292855	1.69931069026212e-06
PELP1	TTC39A-AS1	0.33291896971265	5.60933482684845e-06
PRKAB1	TTC39A-AS1	0.397834738520947	3.81789708119329e-08
SESN2	TTC39A-AS1	0.434827722584906	1.32019702601357e-09
TUSC1	TTC39A-AS1	0.345967966090062	2.24335687217741e-06
ULK1	TTC39A-AS1	0.366349334051919	4.92453858133397e-07
WIPI1	TTC39A-AS1	0.408210739161336	1.54769729038418e-08
GRID1	AC095055.1	0.541530362492976	5.94789003315447e-15
MAP2K7	AC095055.1	0.350420606467994	1.6252602557656e-06
RPTOR	AC095055.1	0.363174186522767	6.28036929196479e-07
SERPINA1	AC095055.1	0.536283866277244	1.21061680501502e-14
ULK1	AC095055.1	0.359433719989415	8.33604271086328e-07
ARSB	AL358472.3	-0.343634705699116	2.65090921288685e-06
ATG2A	AL358472.3	0.304249321172256	3.64491213634952e-05
ATG4B	AL358472.3	0.4926002012581	2.86163974333784e-12
BAG1	AL358472.3	0.370889469552988	3.46224770996091e-07
CAPN10	AL358472.3	0.445697136029842	4.53663130917312e-10
CAPNS1	AL358472.3	0.324283537388965	1.00577422866884e-05
EIF2AK3	AL358472.3	-0.342731023230659	2.82693895710384e-06
FKBP1B	AL358472.3	0.321232959975391	1.23098462642425e-05
FOXO3	AL358472.3	-0.321241798298458	1.23026808327619e-05
MAP1LC3A	AL358472.3	0.322261997703449	1.15015828956312e-05
MAPK1	AL358472.3	-0.319427567092227	1.38592660633985e-05
MLST8	AL358472.3	0.352541153935095	1.39156656980558e-06
PEX14	AL358472.3	0.333106837572026	5.53743300666489e-06
RAB24	AL358472.3	0.420561876819183	5.07167605605954e-09
STK11	AL358472.3	0.330988153693241	6.40150268826135e-06
TSC2	AL358472.3	0.34912956950078	1.7853751318914e-06
RAC1	XXYLT1-AS2	0.322101631408838	1.16241508005927e-05
ATG7	LINC01711	0.301538701527025	4.30812428564504e-05
BIRC5	LINC01711	0.322547327063998	1.12865240463376e-05
FKBP1A	LINC01711	0.320892478123874	1.25889079704266e-05
GNAI3	LINC01711	0.319201559329867	1.40657351888794e-05
RHEB	LINC01711	0.300332197956561	4.63845031239046e-05
SPHK1	LINC01711	0.302135605291764	4.15300375727108e-05
ATG16L2	AC005261.1	0.41511711879689	8.33998686031276e-09
ATG4B	AC005261.1	0.423219006916723	3.96579424672177e-09
ATG4D	AC005261.1	0.407521721991029	1.64491280396986e-08
ATG9B	AC005261.1	0.400556497140416	3.02172207627787e-08
CAPN10	AC005261.1	0.427440118518211	2.67127926335404e-09
CAPNS1	AC005261.1	0.330253797940927	6.72976932376785e-06
HDAC6	AC005261.1	0.373731464736904	2.76937740002359e-07
HGS	AC005261.1	0.353164039832313	1.32925165933245e-06
ITGB1	AC005261.1	-0.323813410590447	1.03773376907459e-05
MAP1LC3A	AC005261.1	0.352305761178256	1.41583312723508e-06
MAP2K7	AC005261.1	0.446463529473667	4.20148190889537e-10
PELP1	AC005261.1	0.325447559941012	9.3060611939071e-06
PEX14	AC005261.1	0.319936170058335	1.34050651984109e-05
RAB24	AC005261.1	0.400238499999879	3.10576460530652e-08
RGS19	AC005261.1	0.303760727902447	3.75687339649561e-05
STK11	AC005261.1	0.46546688425204	5.88729206522557e-11
TSC1	AC005261.1	0.390349498180996	7.18603570061654e-08
TSC2	AC005261.1	0.314873741139555	1.86271868806481e-05
ULK1	AC005261.1	0.346404066596095	2.17411979911713e-06
VEGFA	AC005261.1	0.40165264849999	2.74846662692173e-08
WDR45	AC005261.1	0.310545563381067	2.4562087644501e-05
WIPI2	AC005261.1	0.401043910551765	2.89713624544586e-08
TNFSF10	GATA2-AS1	0.36297230966851	6.37767208545164e-07
ARSB	AC004009.1	-0.367498957774655	4.50654134288999e-07
ATG16L1	AC004009.1	0.413039010498108	1.00601064592078e-08
ATG4C	AC004009.1	-0.351615104596069	1.48938276655356e-06
ATIC	AC004009.1	0.424240886003805	3.60580024332885e-09
BAK1	AC004009.1	0.433156112813372	1.55074875309974e-09
BAX	AC004009.1	0.334773334515803	4.93680771011046e-06
CLN3	AC004009.1	0.331169543124909	6.3227905531056e-06
DDIT3	AC004009.1	0.342834104967424	2.80631143534625e-06
DNAJB1	AC004009.1	0.346515104069829	2.15681875931232e-06
FAS	AC004009.1	0.301183563183388	4.40298450906509e-05
GABARAP	AC004009.1	-0.325972130475387	8.98499592670356e-06
GABARAPL1	AC004009.1	-0.373556333548604	2.80792099474009e-07
IKBKB	AC004009.1	0.315995823207783	1.73261054920456e-05
ITPR1	AC004009.1	-0.311539351388022	2.30595167425766e-05
MAPK3	AC004009.1	0.447872330323301	3.64683727465033e-10
MTMR14	AC004009.1	0.362482173079469	6.61994331665567e-07
NRG3	AC004009.1	0.317890069170382	1.53224300074006e-05
PIK3C3	AC004009.1	-0.33667211263843	4.32791994791602e-06
PINK1	AC004009.1	-0.368771191878384	4.08355124933191e-07
PRKAB1	AC004009.1	0.340180360281421	3.3857585054301e-06
PRKAR1A	AC004009.1	-0.349121536985134	1.7864168384348e-06
PRKCD	AC004009.1	0.307289530552681	3.01579664183464e-05
PTK6	AC004009.1	0.430379664784444	2.0221321045729e-09
RAB11A	AC004009.1	0.329036848680012	7.30916590673986e-06
RAC1	AC004009.1	0.42708789930301	2.76140008225339e-09
RELA	AC004009.1	0.3823908080959	1.38401281848653e-07
SQSTM1	AC004009.1	0.324205209030971	1.01103353102199e-05
ULK2	AC004009.1	-0.438093782803387	9.61522781773012e-10
ARSB	AC105020.1	-0.332041667663904	5.95698988781114e-06
ATG16L1	AC105020.1	0.396515761974841	4.2728536511187e-08
ATG2A	AC105020.1	0.340852576269126	3.22906734545407e-06
ATG4B	AC105020.1	0.495667709268172	1.99869659826256e-12
ATG4C	AC105020.1	-0.320932674893184	1.25556534941965e-05
CAPN1	AC105020.1	0.467163765242089	4.91044617097983e-11
CAPN10	AC105020.1	0.417515203321979	6.70653205025253e-09
CASP4	AC105020.1	0.355509183176778	1.11767397629484e-06
CHMP4B	AC105020.1	0.381258748601168	1.51711961047787e-07
DNAJB9	AC105020.1	-0.309825442194027	2.57080772287776e-05
EIF2AK3	AC105020.1	-0.309842753429284	2.56799466032065e-05
GABARAP	AC105020.1	-0.327884990249289	7.90088804185752e-06
HGS	AC105020.1	0.419567674752986	5.5575398893422e-09
IKBKB	AC105020.1	0.449003040839717	3.25359796804428e-10
ITGA3	AC105020.1	0.44618393245469	4.32087757999625e-10
ITGB4	AC105020.1	0.387107289158474	9.40504105032941e-08
MTMR14	AC105020.1	0.302388096082542	4.08898206744581e-05
PRKAR1A	AC105020.1	-0.305631709718885	3.34491029145779e-05
PTK6	AC105020.1	0.434113219603601	1.4143732077079e-09
RAB24	AC105020.1	0.329278363763373	7.1905439189195e-06
RAC1	AC105020.1	0.353139397988225	1.33166550206422e-06
RELA	AC105020.1	0.560721303196364	3.96657393099843e-16
TSC2	AC105020.1	0.370093895951809	3.68416750636785e-07
VEGFA	AC105020.1	0.310529550411086	2.45870381199649e-05
ATG16L1	AC006001.2	0.311038830831589	2.38051020916469e-05
CDKN2A	AC006001.2	0.305742518417419	3.32189788901289e-05
EIF4G1	AC006001.2	0.300356625287458	4.631532469328e-05
HGS	AC006001.2	0.360177890517838	7.88167091704442e-07
ITGB4	AC006001.2	0.337766854277483	4.01002607925755e-06
NPC1	AC006001.2	0.495464273894529	2.04706705760643e-12
PTK6	AC006001.2	0.386272053486323	1.00754591378823e-07
AMBRA1	LBX2-AS1	0.410154973024652	1.30229064596689e-08
ARSB	LBX2-AS1	-0.345936489892598	2.24843454789485e-06
ATG16L1	LBX2-AS1	0.400868797166559	2.94131665434286e-08
ATG2A	LBX2-AS1	0.400498053322779	3.03700214880222e-08
ATG4B	LBX2-AS1	0.462491492956759	8.07305454327507e-11
ATG4C	LBX2-AS1	-0.329498338456586	7.08409204173921e-06
ATIC	LBX2-AS1	0.365457387845989	5.27412466498725e-07
BAK1	LBX2-AS1	0.451030825958546	2.6487556684795e-10
BAX	LBX2-AS1	0.344207681122688	2.54475554887866e-06
BCL2	LBX2-AS1	-0.381241664373979	1.5192194237164e-07
BCL2L1	LBX2-AS1	0.337667977720939	4.03780048978512e-06
BNIP3	LBX2-AS1	-0.387184050723412	9.34562201111723e-08
CAPN1	LBX2-AS1	0.526898201196077	4.18791531530405e-14
CAPN10	LBX2-AS1	0.45155410232642	2.5112889970276e-10
CAPN2	LBX2-AS1	0.372338767818023	3.09043961388846e-07
CAPNS1	LBX2-AS1	0.42480996045861	3.41921532491179e-09
CASP3	LBX2-AS1	0.388272523465496	8.54087822498472e-08
CASP8	LBX2-AS1	0.356214639229231	1.06059071285465e-06
CCR2	LBX2-AS1	-0.324521924039687	9.89926858753429e-06
CHMP4B	LBX2-AS1	0.573920193518709	5.55345004179177e-17
CLN3	LBX2-AS1	0.474762231757646	2.15244638389389e-11
DLC1	LBX2-AS1	-0.411313652112727	1.1743465167949e-08
DNAJB9	LBX2-AS1	-0.417747376078663	6.56588418153545e-09
FADD	LBX2-AS1	0.460761946535857	9.68590685083519e-11
FKBP1B	LBX2-AS1	0.331744423374101	6.07934842315271e-06
FOXO1	LBX2-AS1	-0.317644237960343	1.55695021425162e-05
GABARAP	LBX2-AS1	-0.362266894318831	6.7291109189651e-07
HDAC1	LBX2-AS1	0.517224182733398	1.44686267202026e-13
IKBKB	LBX2-AS1	0.308873141962672	2.73011069694845e-05
ITPR1	LBX2-AS1	-0.524886202823437	5.4373977431271e-14
MAPK3	LBX2-AS1	0.619828929851167	2.84387517337943e-20
MBTPS2	LBX2-AS1	-0.308259722787791	2.83760407506461e-05
MTMR14	LBX2-AS1	0.310360912008928	2.48512561623258e-05
PEX14	LBX2-AS1	0.304338245674231	3.62487594225854e-05
PEX3	LBX2-AS1	-0.329385729312503	7.13839866016485e-06
PIK3C3	LBX2-AS1	-0.366582303379724	4.83694525642407e-07
PRKAB1	LBX2-AS1	0.422237127655132	4.34421585437227e-09
PRKAR1A	LBX2-AS1	-0.452466681663016	2.2879058075411e-10
PRKCD	LBX2-AS1	0.391940013092593	6.29064102930666e-08
PRKCQ	LBX2-AS1	-0.345438753973032	2.33019730854965e-06
PTK6	LBX2-AS1	0.551846536035405	1.41771670921324e-15
RAB11A	LBX2-AS1	0.35403555489948	1.24651416455329e-06
RAB1A	LBX2-AS1	0.36058054925746	7.64577886156125e-07
RAC1	LBX2-AS1	0.538979270452537	8.41606249497122e-15
RELA	LBX2-AS1	0.55691749683552	6.87899326111966e-16
SQSTM1	LBX2-AS1	0.39611773120135	4.42008899087896e-08
TSC2	LBX2-AS1	0.344813388865713	2.43694153645051e-06
ULK2	LBX2-AS1	-0.483042820744702	8.55909021040463e-12
WDFY3	LBX2-AS1	-0.30133329670491	4.36275249707214e-05
WDR45	LBX2-AS1	0.347487676854434	2.01078135717236e-06
ATF4	AC016957.2	0.320549650974887	1.28759313952006e-05
ATG16L2	AC016957.2	0.48823256114422	4.74118392669985e-12
ATG4B	AC016957.2	0.338247803859126	3.8774967256943e-06
BCL2	AC016957.2	0.472280619558769	2.8241270270703e-11
CANX	AC016957.2	-0.301889372823392	4.21634579151473e-05
CAPN10	AC016957.2	0.321817825105375	1.18440988114589e-05
CXCR4	AC016957.2	0.62770564655468	6.82054841691202e-21
IL24	AC016957.2	0.613267627849191	9.06253586563948e-20
MTMR14	AC016957.2	0.372649748150818	3.01579838429553e-07
NCKAP1	AC016957.2	-0.333040944766749	5.56255168500145e-06
PRKCQ	AC016957.2	0.402836286961201	2.48012591879388e-08
RGS19	AC016957.2	0.598955342553092	1.03626892948495e-18
STK11	AC016957.2	0.340676601277913	3.26940670155526e-06
WDR45	AC016957.2	0.307645543080731	2.94921819256925e-05
ARNT	AC026347.1	0.447628267773723	3.73756224041858e-10
ATG2B	AC026347.1	0.441066212259131	7.18427483149398e-10
ATG4C	AC026347.1	0.378895767822545	1.83559800209932e-07
BCL2	AC026347.1	0.486218075228248	5.97007833649461e-12
BIRC6	AC026347.1	0.586349465866219	8.03021041278176e-18
CASP8	AC026347.1	0.313600018297076	2.02157776953941e-05
CCR2	AC026347.1	0.484052035853946	7.63619530912384e-12
CFLAR	AC026347.1	0.404254486685294	2.19172377282687e-08
CXCR4	AC026347.1	0.321447353772802	1.21371411666756e-05
DLC1	AC026347.1	0.39653407557513	4.26619399210959e-08
EDEM1	AC026347.1	0.350790674156948	1.58194935317539e-06
EIF2AK2	AC026347.1	0.310356745765183	2.48578174897396e-05
EIF2AK3	AC026347.1	0.30874842057523	2.75165059437918e-05
EIF4EBP1	AC026347.1	-0.326231678864992	8.8300462852972e-06
FAS	AC026347.1	0.4232974752288	3.93696463506762e-09
FOXO3	AC026347.1	0.329522486793589	7.07249744371396e-06
GOPC	AC026347.1	0.442635788890628	6.15248577277422e-10
HIF1A	AC026347.1	0.431590609384673	1.8016210415741e-09
IKBKB	AC026347.1	0.316628256082382	1.66311137327103e-05
IL24	AC026347.1	0.322213875251336	1.15382338319641e-05
ITPR1	AC026347.1	0.487962915086933	4.89015412166371e-12
KIF5B	AC026347.1	0.313219534272627	2.07145917743145e-05
KLHL24	AC026347.1	0.306026257595214	3.26364966451277e-05
LAMP2	AC026347.1	0.313172051261586	2.07776510917711e-05
MAPK1	AC026347.1	0.347114986549525	2.06559369752419e-06
MAPK8	AC026347.1	0.334924422049022	4.88552498355992e-06
MLST8	AC026347.1	-0.337994446756597	3.94678357437216e-06
MTOR	AC026347.1	0.311703520227488	2.28198044581201e-05
NAF1	AC026347.1	0.370024665770271	3.70410965685041e-07
NFKB1	AC026347.1	0.350244699506225	1.64624155908675e-06
NLRC4	AC026347.1	0.304956142503733	3.48849012284698e-05
PEX3	AC026347.1	0.363770876263264	6.000993459882e-07
PIK3C3	AC026347.1	0.407323314534867	1.67397986038849e-08
PIK3R4	AC026347.1	0.382627531956441	1.35763129903683e-07
PRKAR1A	AC026347.1	0.308048847652619	2.87546951086209e-05
PRKCQ	AC026347.1	0.415461409974096	8.08387629984732e-09
PTEN	AC026347.1	0.35219455157047	1.42743750673121e-06
RAB33B	AC026347.1	0.424774311103734	3.43062495548764e-09
RAF1	AC026347.1	0.330285367569584	6.71533482820005e-06
RB1	AC026347.1	0.461689264163272	8.78584641320597e-11
RB1CC1	AC026347.1	0.332637698773323	5.71864275929764e-06
RPS6KB1	AC026347.1	0.433478079037905	1.50351271300966e-09
SIRT1	AC026347.1	0.558308058800621	5.62946203195359e-16
TBK1	AC026347.1	0.404325691274003	2.17812930488084e-08
TSC1	AC026347.1	0.343068791188942	2.75988153285043e-06
UVRAG	AC026347.1	0.47946571021496	1.27867022932043e-11
VAMP7	AC026347.1	0.372119546642178	3.14411607511114e-07
WDFY3	AC026347.1	0.412727608193179	1.03456594671928e-08
ARSB	AL078581.1	0.315065182580935	1.83988663741416e-05
ATG2B	AL078581.1	0.471855563894125	2.95796095200465e-11
ATG4A	AL078581.1	0.414957921726395	8.46103747336703e-09
ATG4C	AL078581.1	0.383298532349859	1.2854470497306e-07
ATIC	AL078581.1	-0.420124808721648	5.27999917423778e-09
BAK1	AL078581.1	-0.301641356034908	4.28106463690572e-05
BNIP3	AL078581.1	0.328379013581869	7.64174705491178e-06
CALCOCO2	AL078581.1	0.486778195262353	5.6003484216393e-12
CAPN1	AL078581.1	-0.430908919175723	1.92272433180944e-09
CAPN2	AL078581.1	-0.32204185357654	1.16701544174503e-05
CASP4	AL078581.1	-0.307739190119289	2.93193660103034e-05
CASP8	AL078581.1	-0.340358074393572	3.34364526087473e-06
CHMP4B	AL078581.1	-0.340074743342478	3.41102513865654e-06
CLN3	AL078581.1	-0.328379828798159	7.64132616745274e-06
DLC1	AL078581.1	0.350761371070309	1.58533833871048e-06
DNAJB9	AL078581.1	0.569538789101587	1.07704881681253e-16
EIF2AK3	AL078581.1	0.331963542048843	5.98892141865046e-06
EIF4EBP1	AL078581.1	-0.319417495271907	1.3868405823305e-05
ERN1	AL078581.1	0.431635793886571	1.79385980022625e-09
FADD	AL078581.1	-0.333709126398493	5.31277311530212e-06
FOXO1	AL078581.1	0.357186397999327	9.86497962709506e-07
GABARAP	AL078581.1	0.47349893187075	2.47226927343574e-11
GABARAPL1	AL078581.1	0.301928115063871	4.2063196718221e-05
GABARAPL2	AL078581.1	0.405818846908893	1.91105640367394e-08
GOPC	AL078581.1	0.389701255951337	7.58502807151259e-08
GRID1	AL078581.1	0.350600232020289	1.60409851490514e-06
HDAC6	AL078581.1	0.300183692221467	4.68071676275576e-05
IKBKE	AL078581.1	-0.390781940762132	6.93115941470332e-08
ITGB4	AL078581.1	-0.360396670946217	7.75265257846746e-07
ITPR1	AL078581.1	0.448256630644806	3.50828677728881e-10
LAMP2	AL078581.1	0.348800439567525	1.82853620744024e-06
MAPK1	AL078581.1	0.328375734374804	7.64344029647046e-06
MAPK8	AL078581.1	0.333439897459344	5.41210748081948e-06
MAPK8IP1	AL078581.1	0.444933486084073	4.89624231461797e-10
MBTPS2	AL078581.1	0.440471393133961	7.61746157270505e-10
NBR1	AL078581.1	0.303723230844883	3.76559826038848e-05
PEX3	AL078581.1	0.481849303226955	9.79080601559266e-12
PIK3C3	AL078581.1	0.547407667185699	2.6434920559431e-15
PINK1	AL078581.1	0.321282996603937	1.2269332455954e-05
PRKAR1A	AL078581.1	0.572477358810977	6.91462162577848e-17
PTEN	AL078581.1	0.3213998025881	1.2175247053533e-05
PTK6	AL078581.1	-0.406394616248272	1.81673911988316e-08
RAB33B	AL078581.1	0.456043533354861	1.58381133918907e-10
RELA	AL078581.1	-0.370157000663745	3.666079360602e-07
RPTOR	AL078581.1	0.396928753498129	4.12507200827005e-08
SESN2	AL078581.1	0.316527682779385	1.67398454926245e-05
SIRT1	AL078581.1	0.317369185203797	1.58504052801943e-05
ST13	AL078581.1	0.392116449058686	6.19819104664343e-08
TSC1	AL078581.1	0.337246800862156	4.15816964893715e-06
ULK2	AL078581.1	0.646000026522298	2.10426820445246e-22
WDFY3	AL078581.1	0.509561541524474	3.75819449782213e-13
ZFYVE1	AL078581.1	0.429157019546418	2.27111999594585e-09
ATG2B	MIR181A2HG	-0.306129966493283	3.2426005739889e-05
CAPN1	MIR181A2HG	0.338700939114733	3.7564484146576e-06
CAPNS1	MIR181A2HG	0.42417475895029	3.62810838336355e-09
CASP4	MIR181A2HG	0.300269208383753	4.65633386595981e-05
EIF2AK3	MIR181A2HG	-0.342394115499678	2.89536776697444e-06
IKBKE	MIR181A2HG	0.300345339892312	4.63472729752531e-05
ITGA3	MIR181A2HG	0.321789345082398	1.18663867555141e-05
GAPDH	AC005840.2	0.357610458802446	9.55737189746818e-07
PELP1	AC005840.2	0.307888826731269	2.90452063911297e-05
TUSC1	AC005840.2	0.480915119936328	1.08733811063484e-11
ULK1	AC005840.2	0.337364486906362	4.12419702416984e-06
WIPI1	AC005840.2	0.455884748013221	1.61002925679272e-10
ARNT	AC096921.2	0.300201205661493	4.67571346985307e-05
ATG4C	AC096921.2	0.451870750104282	2.43148662017487e-10
BCL2	AC096921.2	0.489747752523815	3.98263097090979e-12
CCR2	AC096921.2	0.443568007049049	5.60915448297283e-10
CFLAR	AC096921.2	0.322935282352297	1.10002129644431e-05
CXCR4	AC096921.2	0.355951524550591	1.08154795796879e-06
DLC1	AC096921.2	0.419497028782399	5.59372217058013e-09
FOXO1	AC096921.2	0.304230984627913	3.6490566135848e-05
IL24	AC096921.2	0.379333611643154	1.77211721536363e-07
ITPR1	AC096921.2	0.331572481726105	6.1512116429833e-06
MTMR14	AC096921.2	0.304949926341398	3.48983780582906e-05
NLRC4	AC096921.2	0.403366139284521	2.36834386231629e-08
P4HB	AC096921.2	-0.385659413422213	1.05961129919704e-07
PEX3	AC096921.2	0.389309568776295	7.83632957876179e-08
PIK3C3	AC096921.2	0.35631104454084	1.05300941245864e-06
PRKCQ	AC096921.2	0.366258693626879	4.95902629032747e-07
PTEN	AC096921.2	0.501293797366216	1.02518943571724e-12
RAF1	AC096921.2	0.37932067108661	1.77396284968336e-07
RGS19	AC096921.2	0.301001540783349	4.45236210720307e-05
SIRT1	AC096921.2	0.458682031176659	1.20415589492454e-10
UVRAG	AC096921.2	0.343942014667309	2.59346184063988e-06
VAMP7	AC096921.2	0.323024540541074	1.09353202195649e-05
ATG4B	AC096677.1	0.34364714048858	2.6485613732337e-06
ATG4D	AC096677.1	0.406527165372712	1.79566945479277e-08
BNIP1	AC096677.1	0.342703127032952	2.83254597017317e-06
CALCOCO2	AC096677.1	0.429732256055461	2.15049404134981e-09
CAMKK2	AC096677.1	-0.313283860277283	2.06294523838054e-05
CAPN10	AC096677.1	0.365680628953088	5.18446689568212e-07
CHMP2B	AC096677.1	-0.314891047850741	1.8606436723366e-05
CTSB	AC096677.1	-0.30501096660318	3.47662529077809e-05
DRAM1	AC096677.1	-0.360956037536741	7.43189150053863e-07
EIF2S1	AC096677.1	-0.30197748543462	4.19357558930975e-05
GABARAPL2	AC096677.1	0.412634489025774	1.04325549809018e-08
GNAI3	AC096677.1	-0.39448341502227	5.07738463040078e-08
HDAC6	AC096677.1	0.402070110153564	2.65078366437654e-08
HIF1A	AC096677.1	-0.384887344585959	1.12890961862771e-07
ITGB1	AC096677.1	-0.424276448378834	3.59385797612925e-09
MAP1LC3A	AC096677.1	0.419975791577984	5.35289483061919e-09
MAP2K7	AC096677.1	0.352958872550219	1.34947714517344e-06
MAPK8IP1	AC096677.1	0.43528726750826	1.26285953828661e-09
MLST8	AC096677.1	0.372107326384786	3.14713432261055e-07
NAMPT	AC096677.1	-0.354638308211511	1.19219011325013e-06
PELP1	AC096677.1	0.540208036086159	7.12293727736841e-15
RAB24	AC096677.1	0.32555798004358	9.23758825605253e-06
RPTOR	AC096677.1	0.338398386185906	3.83686551410312e-06
SH3GLB1	AC096677.1	-0.340821720919154	3.23610603742907e-06
STK11	AC096677.1	0.374009419728377	2.70924197307206e-07
TSC2	AC096677.1	0.366130683469298	5.00812635748959e-07
ULK3	AC096677.1	0.490663493032606	3.58284706759003e-12
WIPI2	AC096677.1	0.366726087769238	4.78362983035154e-07
ATG2A	AL391834.2	0.351626341503097	1.48815749746566e-06
ATG2B	AL391834.2	0.332230373957584	5.88052677186524e-06
ATG4D	AL391834.2	0.533677040296314	1.71547533549971e-14
BNIP1	AL391834.2	0.378904670426578	1.83428582209267e-07
BNIP3	AL391834.2	0.403284680240907	2.38520806243185e-08
CALCOCO2	AL391834.2	0.433786757155707	1.45953333457217e-09
CAPN10	AL391834.2	0.331028737423066	6.38381148353726e-06
CDKN1B	AL391834.2	0.300166498528636	4.6856336049042e-05
FKBP1B	AL391834.2	0.318774490393267	1.44638484289795e-05
GABARAP	AL391834.2	0.41905099381624	5.82746543744603e-09
GABARAPL2	AL391834.2	0.428540090860073	2.40774514667519e-09
GNAI3	AL391834.2	-0.351466508811415	1.50567631569738e-06
HDAC6	AL391834.2	0.423114083544393	4.00466202954259e-09
ITGB1	AL391834.2	-0.300965275303879	4.46226192205935e-05
MAP1LC3A	AL391834.2	0.328601761086347	7.52755854845901e-06
MAP2K7	AL391834.2	0.479790672253006	1.23311827384652e-11
MAPK8IP1	AL391834.2	0.397717452137052	3.85638689881801e-08
PELP1	AL391834.2	0.519954817518009	1.02369882326294e-13
PIK3C3	AL391834.2	0.386229115442164	1.01111353307338e-07
RAB24	AL391834.2	0.381676909838518	1.46658272471116e-07
RPTOR	AL391834.2	0.337068213233145	4.21023110805611e-06
STK11	AL391834.2	0.398236275426342	3.68890187334208e-08
TSC1	AL391834.2	0.374322631456262	2.64297715023169e-07
TSC2	AL391834.2	0.339798496742191	3.47796166553044e-06
ULK1	AL391834.2	0.48465852341007	7.12888502467405e-12
ULK3	AL391834.2	0.400875141192812	2.93970482961265e-08
WIPI2	AL391834.2	0.321945349715874	1.17447852815587e-05
ATG16L2	LINC01480	0.588571617127896	5.63340598783115e-18
ATG4C	LINC01480	0.393484254354094	5.52445722336085e-08
BCL2	LINC01480	0.7337277176965	2.34405126916802e-31
CASP1	LINC01480	0.36398322774039	5.90446492196534e-07
CCR2	LINC01480	0.36154206117206	7.10945703718376e-07
CD46	LINC01480	-0.313662667794626	2.0134739533468e-05
CDKN1B	LINC01480	0.343671087630153	2.64404543432995e-06
CXCR4	LINC01480	0.828513709235548	3.43550664619203e-46
DLC1	LINC01480	0.324657259136176	9.81035630413829e-06
FKBP1A	LINC01480	0.338548596068377	3.79673811566614e-06
FOXO1	LINC01480	0.409400632047011	1.39269300926521e-08
IKBKE	LINC01480	0.336839166291346	4.27790912865724e-06
IL24	LINC01480	0.825873199356998	1.16442642981244e-45
ITPR1	LINC01480	0.349917775344609	1.68592289788846e-06
MTMR14	LINC01480	0.348592637500629	1.8562966660216e-06
NCKAP1	LINC01480	-0.312716503955131	2.1391913650691e-05
NLRC4	LINC01480	0.328363771896392	7.64962022163075e-06
PARP1	LINC01480	0.428074671708481	2.51603463311975e-09
PRKCQ	LINC01480	0.561078179645	3.76552117468378e-16
RGS19	LINC01480	0.694071019679938	6.53390065944591e-27
UVRAG	LINC01480	0.501019262183678	1.05943853011247e-12
APOL1	BX640514.2	0.429238596291403	2.25362432669659e-09
BNIP3L	BX640514.2	0.317887553319793	1.53249396824876e-05
CAPN1	BX640514.2	0.300616551886494	4.55851928172804e-05
CAPN2	BX640514.2	0.354720556267645	1.18495486264012e-06
EIF4G1	BX640514.2	0.336567924944286	4.35939125946799e-06
ITGA3	BX640514.2	0.344198564887098	2.54641236494676e-06
ITGA6	BX640514.2	0.349489024490697	1.73934665725502e-06
ITGB4	BX640514.2	0.339335149858947	3.59304598338371e-06
NAMPT	BX640514.2	0.315343605577213	1.80715209447723e-05
PTK6	BX640514.2	0.350797299242595	1.58118410065419e-06
RELA	BX640514.2	0.320335220774386	1.30585926593288e-05
SQSTM1	BX640514.2	0.305989913327514	3.27105661672602e-05
VEGFA	BX640514.2	0.363863999609569	5.95847819770408e-07
BAG3	ZFPM2-AS1	0.313563151919066	2.02636087664315e-05
RAC1	ZFPM2-AS1	0.334049714783868	5.18958817217137e-06
RELA	ZFPM2-AS1	0.333409803557553	5.42331978271311e-06
CAPN1	AC004870.2	0.34549532680952	2.32076351139845e-06
CAPN2	AC004870.2	0.356525374870066	1.03633934527372e-06
DAPK1	AC004870.2	0.313417420737247	2.04537307468582e-05
ITGA3	AC004870.2	0.344844831284953	2.43146529071304e-06
ATG10	AC063948.1	0.315321258481534	1.8097590306944e-05
ATG16L2	AC063948.1	0.306104231389412	3.24781189251169e-05
ATG2B	AC063948.1	0.357361746348652	9.73665580125096e-07
ATG4A	AC063948.1	0.307573031939131	2.9626652603539e-05
ATG4D	AC063948.1	0.747608521581492	4.17489721141996e-33
BAG1	AC063948.1	0.327662636585535	8.0202225244801e-06
BNIP1	AC063948.1	0.540290135958264	7.04381406906543e-15
BNIP3	AC063948.1	0.627204232521818	7.47859639120159e-21
CALCOCO2	AC063948.1	0.412433566365012	1.06224510179847e-08
CAMKK2	AC063948.1	-0.319881883721031	1.34528652166082e-05
CAPN10	AC063948.1	0.332684194572073	5.70043511291073e-06
CAPN2	AC063948.1	-0.323802877241843	1.03846072756088e-05
CASP4	AC063948.1	-0.347031963539034	2.07799637490766e-06
CASP8	AC063948.1	-0.30855999881238	2.78449584847175e-05
CHMP2B	AC063948.1	-0.347022252840306	2.07945166447829e-06
CTSB	AC063948.1	-0.314998304273601	1.84783259743924e-05
DNAJB9	AC063948.1	0.482224867893473	9.38574830482726e-12
DRAM1	AC063948.1	-0.318915958302234	1.4330806925445e-05
EIF2S1	AC063948.1	-0.3012848695826	4.37572643721366e-05
ERN1	AC063948.1	0.413792902433156	9.39989447489158e-09
GAA	AC063948.1	0.457718060792888	1.331326564793e-10
GABARAP	AC063948.1	0.452266688316104	2.33515081976723e-10
GABARAPL2	AC063948.1	0.520398616530931	9.67441566604582e-14
GNAI3	AC063948.1	-0.376221063743272	2.27335199826575e-07
HDAC6	AC063948.1	0.598174366614641	1.17951188565939e-18
ITGB1	AC063948.1	-0.342800930813364	2.81293418609135e-06
MAP1LC3A	AC063948.1	0.492520116414618	2.88844121873856e-12
MAP2K7	AC063948.1	0.586330554737601	8.05437944474916e-18
MAPK8IP1	AC063948.1	0.593019198438289	2.74829713892064e-18
MAPK9	AC063948.1	0.330790064204698	6.48852309744739e-06
MLST8	AC063948.1	0.353594356145182	1.28776574317737e-06
NFE2L2	AC063948.1	-0.321605065929135	1.20115622287262e-05
PEA15	AC063948.1	-0.329494146939624	7.08610639416552e-06
PELP1	AC063948.1	0.555801617395192	8.07408618723204e-16
PRKAR1A	AC063948.1	0.310092225035031	2.52777665778106e-05
RAB24	AC063948.1	0.635263792082698	1.66704510699259e-21
RPTOR	AC063948.1	0.55098242307394	1.60169197979078e-15
SERPINA1	AC063948.1	0.435870406639087	1.19355799987824e-09
STK11	AC063948.1	0.511174282512619	3.08026926331146e-13
TSC1	AC063948.1	0.501361723645844	1.01688309071005e-12
TSC2	AC063948.1	0.366742892263706	4.77743550421673e-07
TUSC1	AC063948.1	0.317669718094559	1.55437195389311e-05
ULK1	AC063948.1	0.6795740278579	1.84117506622733e-25
ULK2	AC063948.1	0.3743346016283	2.64047571880775e-07
ULK3	AC063948.1	0.50205292479277	9.35997516091586e-13
VEGFA	AC063948.1	0.413400157275106	9.73844596496395e-09
WIPI2	AC063948.1	0.469354195224738	3.87941931774701e-11
ARNT	AL021068.1	0.41659658499687	7.29204547011866e-09
ATF6	AL021068.1	0.364789506415782	5.55129436990136e-07
ATG12	AL021068.1	0.331827036110632	6.04510430577544e-06
ATG2B	AL021068.1	0.327893955634643	7.8961119034729e-06
BIRC6	AL021068.1	0.403456629064161	2.34974457566429e-08
CFLAR	AL021068.1	0.433640995289105	1.48014381708071e-09
FAS	AL021068.1	0.363259368674101	6.23973924748597e-07
FOXO3	AL021068.1	0.425910348914386	3.08450568773525e-09
HIF1A	AL021068.1	0.332698604165112	5.6948035253998e-06
KIF5B	AL021068.1	0.30002716760128	4.72565723173194e-05
MLST8	AL021068.1	-0.327203614330186	8.27199873209466e-06
NAMPT	AL021068.1	0.339923774052663	3.44745279609543e-06
NFE2L2	AL021068.1	0.320592553471026	1.28396764600109e-05
RAB33B	AL021068.1	0.350826896418881	1.57776968701052e-06
SIRT1	AL021068.1	0.435608113657299	1.22426217092066e-09
TBK1	AL021068.1	0.351373588201634	1.51595126304012e-06
TSC1	AL021068.1	0.386466326411165	9.91554653990765e-08
WDFY3	AL021068.1	0.344809582614178	2.43760525750407e-06
ATG4D	AL359962.1	0.358398456854771	9.00991717531246e-07
GNAI3	AL359962.1	-0.366180453455725	4.98898141858802e-07
MAP2K7	AL359962.1	0.382581559973396	1.36271658581316e-07
TSC1	AL359962.1	0.351712481202042	1.47879671170074e-06
ARSB	AC007038.1	-0.407803467723958	1.6044701873492e-08
ATF4	AC007038.1	0.330385075552954	6.66993818655821e-06
ATG12	AC007038.1	0.324382948176262	9.99136658276642e-06
ATG16L1	AC007038.1	0.394522803177454	5.06049276937041e-08
ATG16L2	AC007038.1	0.479260217944622	1.30831419741813e-11
ATG4B	AC007038.1	0.646797927918687	1.79829846991651e-22
ATIC	AC007038.1	0.311860977591368	2.25921024189975e-05
BAX	AC007038.1	0.375790177809513	2.35262722090458e-07
CANX	AC007038.1	-0.368921829487549	4.03605902360035e-07
CAPN10	AC007038.1	0.588448523066696	5.74553091499227e-18
CASP4	AC007038.1	0.325954146314024	8.99582729450634e-06
CASP8	AC007038.1	0.36575177521959	5.15620072249455e-07
CFLAR	AC007038.1	0.367791873205779	4.40559188795525e-07
CHMP4B	AC007038.1	0.372041882717412	3.16334532532843e-07
EIF2AK3	AC007038.1	-0.334568277160796	5.00722712896964e-06
HDAC1	AC007038.1	0.315134036452246	1.83173967686956e-05
HGS	AC007038.1	0.380770759865892	1.5782072869644e-07
IKBKB	AC007038.1	0.550514364857402	1.71087312676185e-15
ITGB1	AC007038.1	-0.346697302992205	2.12871355704059e-06
MAP2K7	AC007038.1	0.329082075954775	7.28681193442951e-06
MBTPS2	AC007038.1	-0.31753005171849	1.5685541101368e-05
MTMR14	AC007038.1	0.361349680372439	7.21380379768826e-07
PINK1	AC007038.1	-0.340058616147679	3.41489897117045e-06
PRKAB1	AC007038.1	0.308973158828163	2.71295231641464e-05
PTK6	AC007038.1	0.387791487072936	8.88796274392318e-08
RAB24	AC007038.1	0.404873015039964	2.07630901868542e-08
RELA	AC007038.1	0.382837692608126	1.33461479335542e-07
STK11	AC007038.1	0.424819899426305	3.41604087718578e-09
TSC2	AC007038.1	0.374812150586429	2.54251014576873e-07
ATG10	AL355574.1	0.36691820993365	4.71326716540648e-07
ATG2A	AL355574.1	0.334297821788004	5.1015643917599e-06
ATG4D	AL355574.1	0.344820783071946	2.43565265178395e-06
BNIP1	AL355574.1	0.31613191494168	1.71742742673874e-05
CALCOCO2	AL355574.1	0.435127533902259	1.28251115664613e-09
CDKN1B	AL355574.1	0.335363427363936	4.73937068413825e-06
DNAJB9	AL355574.1	0.359456651864856	8.3216750795317e-07
GAA	AL355574.1	0.37983934008243	1.70141236007288e-07
GABARAP	AL355574.1	0.376669263034798	2.19360926354888e-07
GABARAPL1	AL355574.1	0.333217876068979	5.49534793709986e-06
GABARAPL2	AL355574.1	0.53260694431509	1.97764766739769e-14
HDAC6	AL355574.1	0.566861269844123	1.6067395646178e-16
MAP1LC3A	AL355574.1	0.474366232613314	2.24811170475187e-11
MAP2K7	AL355574.1	0.388223959636077	8.57531939280415e-08
MAPK8IP1	AL355574.1	0.486111472179582	6.0430836426881e-12
MLST8	AL355574.1	0.366806132827192	4.75419299033468e-07
PELP1	AL355574.1	0.451738915798466	2.46440892296472e-10
PRKAR1A	AL355574.1	0.353688410048092	1.27886409315345e-06
RAB24	AL355574.1	0.478877887736788	1.36525414779453e-11
RHEB	AL355574.1	0.339298708885945	3.60224895944391e-06
RPTOR	AL355574.1	0.5235769011341	6.43843370328897e-14
ST13	AL355574.1	0.319783885211491	1.35395629416202e-05
STK11	AL355574.1	0.31188423569427	2.25586507160427e-05
TSC1	AL355574.1	0.541652085289754	5.84976419897991e-15
TSC2	AL355574.1	0.346267783738194	2.19553502713378e-06
ULK1	AL355574.1	0.371209745735682	3.37657038815797e-07
ULK2	AL355574.1	0.311819239159828	2.2652251432354e-05
ULK3	AL355574.1	0.429984198744218	2.09963259798991e-09
WIPI2	AL355574.1	0.440695328993986	7.45149164675509e-10
ATG10	LINC00467	0.315773060366752	1.75773713474348e-05
CD46	LINC00467	0.358299780154551	9.07679504336281e-07
CLN3	LINC00467	0.310775379058474	2.42066226786074e-05
MAPK3	LINC00467	0.346135805598882	2.2164651255866e-06
ARSB	AL390728.6	-0.31517209231553	1.82725144440122e-05
ATG16L2	AL390728.6	0.505124760407101	6.46125832578975e-13
ATG4B	AL390728.6	0.545862380465062	3.27674716336292e-15
BAX	AL390728.6	0.333115974980436	5.53395829011943e-06
CAPN10	AL390728.6	0.530578369612865	2.58606521550997e-14
CASP8	AL390728.6	0.304760439087411	3.53115521962623e-05
HGS	AL390728.6	0.346973006749697	2.08684686094528e-06
IKBKB	AL390728.6	0.461867841305366	8.62208328836272e-11
IKBKE	AL390728.6	0.366752631800641	4.77384891257045e-07
ITGB1	AL390728.6	-0.317887867151639	1.53246265997765e-05
PINK1	AL390728.6	-0.360041811599616	7.96295035833515e-07
RAB24	AL390728.6	0.326630410846579	8.59692716082025e-06
STK11	AL390728.6	0.305623205752133	3.34668255732945e-05
TSC2	AL390728.6	0.354863459183729	1.17248338124332e-06
ARSA	AC034236.2	0.306165845772259	3.23534821891933e-05
ATG10	AC034236.2	0.348443651449517	1.87644644441168e-06
ATG2A	AC034236.2	0.42092730188327	4.90360699038605e-09
ATG4B	AC034236.2	0.423115295396705	4.00421102031261e-09
ATG4D	AC034236.2	0.471589787669555	3.04474924526648e-11
BNIP1	AC034236.2	0.419160023087725	5.76947406819583e-09
BNIP3	AC034236.2	0.315153077377601	1.82949272829006e-05
CALCOCO2	AC034236.2	0.410379676296913	1.27647264524896e-08
CAMKK2	AC034236.2	-0.334451080859845	5.04790108612807e-06
CAPN10	AC034236.2	0.392203773033815	6.15291868349843e-08
CDKN1B	AC034236.2	0.37551590244105	2.40446081378913e-07
CHMP2B	AC034236.2	-0.332349487163689	5.8327429554126e-06
DIRAS3	AC034236.2	0.43236883796398	1.67236871239323e-09
EIF2S1	AC034236.2	-0.327549887197528	8.08138449108496e-06
FKBP1B	AC034236.2	0.377804411810751	2.00345457672453e-07
GAA	AC034236.2	0.308496082518951	2.79572128209933e-05
GABARAP	AC034236.2	0.451574307680803	2.50612193424349e-10
GABARAPL1	AC034236.2	0.304591862610564	3.56829976133988e-05
GABARAPL2	AC034236.2	0.615850740182436	5.76095304490841e-20
GNAI3	AC034236.2	-0.387541207185817	9.07386271554679e-08
HDAC6	AC034236.2	0.555166844781246	8.84202911302925e-16
HIF1A	AC034236.2	-0.308265792878008	2.83652109978903e-05
ITGB1	AC034236.2	-0.335958950742851	4.54773314553849e-06
MAP1LC3A	AC034236.2	0.669352650366399	1.73105842232155e-24
MAP2K7	AC034236.2	0.458751316572435	1.19548350203709e-10
MAPK8IP1	AC034236.2	0.648839810104558	1.20034068268537e-22
MLST8	AC034236.2	0.533086526651876	1.85564559734643e-14
PELP1	AC034236.2	0.519740613076207	1.05198015679486e-13
RAB24	AC034236.2	0.690869729684038	1.38894884757661e-26
RPTOR	AC034236.2	0.522784205273976	7.12950846055264e-14
SH3GLB1	AC034236.2	-0.3083169848471	2.82740333544462e-05
STK11	AC034236.2	0.497719143148469	1.56905702144876e-12
TSC1	AC034236.2	0.42069906697532	5.00793716186972e-09
TSC2	AC034236.2	0.418861777356314	5.92944428529207e-09
ULK1	AC034236.2	0.490885886106025	3.49180857091407e-12
ULK3	AC034236.2	0.544772462810925	3.81010489434628e-15
WIPI2	AC034236.2	0.417645019773249	6.62753646325497e-09
ATG16L1	AC068580.3	0.358877532813608	8.6918552266177e-07
CAPN1	AC068580.3	0.403590264101815	2.32253402760368e-08
CTSD	AC068580.3	0.442976358933584	5.94833466528469e-10
CX3CL1	AC068580.3	0.368580183044256	4.14454049585196e-07
EDEM1	AC068580.3	0.407381771978797	1.66536474240767e-08
EIF4G1	AC068580.3	0.408194532592622	1.54991902517743e-08
NAMPT	AC068580.3	0.306026742945298	3.26355085726257e-05
PEX14	AC068580.3	0.341781989963182	3.0237465538804e-06
PTK6	AC068580.3	0.382339786066524	1.38976298049287e-07
SPNS1	AC068580.3	0.307434027320585	2.98860512099919e-05
ARSB	ZKSCAN2-DT	-0.395570047610138	4.63067418184788e-08
ATG16L2	ZKSCAN2-DT	0.483757044869734	7.89545731707681e-12
ATG2A	ZKSCAN2-DT	0.484596040689579	7.17959825135805e-12
ATG4B	ZKSCAN2-DT	0.668818948131809	1.94118794090611e-24
ATG4D	ZKSCAN2-DT	0.31106116760227	2.37713496339941e-05
CALCOCO2	ZKSCAN2-DT	0.318413698599605	1.48084563508555e-05
CAPN10	ZKSCAN2-DT	0.619940834916455	2.78755361058477e-20
FKBP1B	ZKSCAN2-DT	0.302047407387603	4.17558861276859e-05
GABARAPL2	ZKSCAN2-DT	0.306825954750909	3.10461470161593e-05
GNAI3	ZKSCAN2-DT	-0.329586608601556	7.04179721966035e-06
HDAC6	ZKSCAN2-DT	0.502017309981665	9.40007718797996e-13
HGS	ZKSCAN2-DT	0.364468406525194	5.6894546589549e-07
HIF1A	ZKSCAN2-DT	-0.302558935835571	4.04619174554189e-05
IKBKB	ZKSCAN2-DT	0.426410921427046	2.9429274935081e-09
IKBKE	ZKSCAN2-DT	0.349344848285942	1.75767106566029e-06
ITGB1	ZKSCAN2-DT	-0.457554473623957	1.354161335286e-10
MAP1LC3A	ZKSCAN2-DT	0.307078047775223	3.05601418598793e-05
MAP2K7	ZKSCAN2-DT	0.4107818125513	1.23149351797753e-08
MAPK1	ZKSCAN2-DT	-0.335100928406934	4.82625511530471e-06
MLST8	ZKSCAN2-DT	0.337099695847967	4.20100863320072e-06
PELP1	ZKSCAN2-DT	0.315169070874497	1.82760740719064e-05
PRKAB1	ZKSCAN2-DT	0.358674436966845	8.82536068154943e-07
PRKCD	ZKSCAN2-DT	0.306214782618397	3.22548113691877e-05
RAB24	ZKSCAN2-DT	0.607374375814807	2.50871288528945e-19
SPNS1	ZKSCAN2-DT	0.318519662411384	1.47064489408879e-05
STK11	ZKSCAN2-DT	0.521266178753057	8.6603388092282e-14
TSC1	ZKSCAN2-DT	0.437405906083925	1.02820144607947e-09
TSC2	ZKSCAN2-DT	0.565683712432389	1.91357809433396e-16
ULK1	ZKSCAN2-DT	0.327538329943599	8.08767874863464e-06
ULK3	ZKSCAN2-DT	0.555755019209573	8.12817143957419e-16
VAMP7	ZKSCAN2-DT	-0.348385629291357	1.8843499405151e-06
WDR45	ZKSCAN2-DT	0.334419105254976	5.05905283533168e-06
ARNT	MSC-AS1	0.510473704692483	3.35871178098693e-13
ARSB	MSC-AS1	0.550498378555651	1.7147276873086e-15
ATG2A	MSC-AS1	-0.319703369562169	1.36111889873918e-05
ATG4B	MSC-AS1	-0.323041556450862	1.09229904589472e-05
ATG4C	MSC-AS1	0.457316004448488	1.38812978522542e-10
ATG4D	MSC-AS1	-0.424631827050634	3.47659521112961e-09
BAG1	MSC-AS1	-0.326279441591591	8.80180928270097e-06
BNIP3L	MSC-AS1	0.467248378512119	4.86609525311533e-11
CAPN10	MSC-AS1	-0.326029560923608	8.95048979970951e-06
CCR2	MSC-AS1	0.355808304873217	1.09312095867523e-06
CTSB	MSC-AS1	0.379337504157958	1.77156240936347e-07
DLC1	MSC-AS1	0.513645938120009	2.26622429689629e-13
DRAM1	MSC-AS1	0.51529256696765	1.84462643082295e-13
EDEM1	MSC-AS1	0.374216757851511	2.66520078676404e-07
EIF2AK2	MSC-AS1	0.349150468692038	1.78266750579353e-06
EIF2S1	MSC-AS1	0.323576244314035	1.05421906524723e-05
FAS	MSC-AS1	0.319460492422621	1.38294274177634e-05
FOXO1	MSC-AS1	0.485419256814278	6.53868091204513e-12
FOXO3	MSC-AS1	0.343875962773856	2.60570852330388e-06
GNAI3	MSC-AS1	0.441286897131579	7.02969707851307e-10
GOPC	MSC-AS1	0.525016330845337	5.34662732703359e-14
HIF1A	MSC-AS1	0.396823714392438	4.1621855196825e-08
ITGB1	MSC-AS1	0.462820533386374	7.79720114091963e-11
ITPR1	MSC-AS1	0.309649985773272	2.59948370233306e-05
LAMP2	MSC-AS1	0.33905178918285	3.66520002469506e-06
MAP2K7	MSC-AS1	-0.356555174236383	1.03404166309576e-06
MAPK1	MSC-AS1	0.357837310602956	9.39659736760497e-07
MLST8	MSC-AS1	-0.334877285926278	4.90146957582179e-06
NLRC4	MSC-AS1	0.333045923925596	5.5606498333242e-06
PEA15	MSC-AS1	0.449011926860909	3.25067645754966e-10
PTEN	MSC-AS1	0.468714021024508	4.15676796005011e-11
RAB24	MSC-AS1	-0.314686495511102	1.88530897106179e-05
RB1	MSC-AS1	0.322359967771466	1.1427307303737e-05
SAR1A	MSC-AS1	0.335784590727082	4.60306595264021e-06
SH3GLB1	MSC-AS1	0.401707875673874	2.73534789888677e-08
SIRT1	MSC-AS1	0.316668569611363	1.65877176220704e-05
STK11	MSC-AS1	-0.350259164131228	1.6445065982797e-06
ULK1	MSC-AS1	-0.316058214820979	1.72563413309283e-05
VAMP7	MSC-AS1	0.480740290722785	1.10885083005016e-11
ARNT	CARD8-AS1	0.370237409703085	3.64315424713245e-07
ARSB	CARD8-AS1	0.488295571766329	4.70701366649428e-12
ATG16L2	CARD8-AS1	0.391431584544372	6.56451739710062e-08
ATG2B	CARD8-AS1	0.303296029263187	3.8663556919559e-05
ATG4C	CARD8-AS1	0.736577911725628	1.04665375529908e-31
BCL2	CARD8-AS1	0.865810719650536	8.23850848553905e-55
BIRC6	CARD8-AS1	0.373078002079421	2.91582888337549e-07
CASP1	CARD8-AS1	0.407022378734056	1.71901340527944e-08
CCL2	CARD8-AS1	0.38600370426327	1.03004215017136e-07
CCR2	CARD8-AS1	0.731699412189416	4.13452313568122e-31
CDKN1B	CARD8-AS1	0.422620012133121	4.19268034773237e-09
CXCR4	CARD8-AS1	0.761791831848646	5.14248101180874e-35
DLC1	CARD8-AS1	0.546239519725313	3.10974707169319e-15
DRAM1	CARD8-AS1	0.332045477077126	5.95543704066574e-06
EDEM1	CARD8-AS1	0.414576123448487	8.75829045862404e-09
EIF2AK3	CARD8-AS1	0.328835425634787	7.40951289452775e-06
FAS	CARD8-AS1	0.321467668674916	1.21208959271269e-05
FKBP1A	CARD8-AS1	0.338540306322629	3.79894221884171e-06
FOXO1	CARD8-AS1	0.542155310731577	5.4605911022079e-15
FOXO3	CARD8-AS1	0.416332910746481	7.46901399589107e-09
GAPDH	CARD8-AS1	-0.318173037665207	1.50426218129529e-05
GOPC	CARD8-AS1	0.416382300324436	7.4355534246859e-09
HIF1A	CARD8-AS1	0.368081266433865	4.3079824000321e-07
IL24	CARD8-AS1	0.772174537645791	1.68571713023938e-36
ITGA3	CARD8-AS1	-0.311230853190968	2.3516412716164e-05
ITGB4	CARD8-AS1	-0.395816860049796	4.53460763269936e-08
ITPR1	CARD8-AS1	0.609465010118743	1.75239973409829e-19
MTOR	CARD8-AS1	0.361454294099568	7.15688152925058e-07
NFKB1	CARD8-AS1	0.440795194998155	7.37860858103991e-10
NLRC4	CARD8-AS1	0.622169409853308	1.8684819090832e-20
P4HB	CARD8-AS1	-0.339381736229675	3.5813133848371e-06
PARP1	CARD8-AS1	0.463736652615745	7.07643768900703e-11
PEA15	CARD8-AS1	0.362638569506216	6.54169818996287e-07
PEX3	CARD8-AS1	0.49741268816109	1.62699009622843e-12
PIK3C3	CARD8-AS1	0.447717994332619	3.70395727748796e-10
PRKCQ	CARD8-AS1	0.67831507107921	2.43830485227748e-25
PTEN	CARD8-AS1	0.539026474027159	8.36240497230211e-15
PTK6	CARD8-AS1	-0.361375905774026	7.19949359220702e-07
RAC1	CARD8-AS1	-0.308475476594606	2.79934932401831e-05
RB1	CARD8-AS1	0.363822099999504	5.97757163147369e-07
RGS19	CARD8-AS1	0.631124269473317	3.62366644562792e-21
RPS6KB1	CARD8-AS1	0.353134005266653	1.33219431438766e-06
SAR1A	CARD8-AS1	0.339613885719772	3.52338828520006e-06
SIRT1	CARD8-AS1	0.547665892705681	2.55003519325232e-15
ULK2	CARD8-AS1	0.315686706426516	1.76756971113971e-05
UVRAG	CARD8-AS1	0.654130431195817	4.1507229028287e-23
VAMP7	CARD8-AS1	0.589385457297635	4.94413919020724e-18
ATG16L1	AC027796.4	0.352017638690844	1.44608486956453e-06
ATG16L2	AC027796.4	0.439080653037368	8.73113020163514e-10
ATG2A	AC027796.4	0.337111227799669	4.1976352837218e-06
ATG4B	AC027796.4	0.494291150290225	2.34901278141095e-12
CAPN1	AC027796.4	0.351829330185926	1.46618842630717e-06
CAPN10	AC027796.4	0.481878462598405	9.7587582727728e-12
CAPN2	AC027796.4	0.331186969285048	6.315277173434e-06
CFLAR	AC027796.4	0.355329127763016	1.13270632032645e-06
HGS	AC027796.4	0.43893163475685	8.85940107304407e-10
IKBKB	AC027796.4	0.4463824786327	4.23576026447129e-10
PTK6	AC027796.4	0.345252838511885	2.36145737787011e-06
RAB24	AC027796.4	0.311280195037234	2.34427665716526e-05
RELA	AC027796.4	0.387413076172209	9.17047303315662e-08
SPNS1	AC027796.4	0.418464757375173	6.14904312155696e-09
TSC2	AC027796.4	0.493312693829224	2.63359850107408e-12
ATG16L2	AC015813.1	0.453215569767553	2.11907971651397e-10
ATG4B	AC015813.1	0.360857876508917	7.48724805692902e-07
ATG4D	AC015813.1	0.593151989090244	2.68957197607437e-18
BNIP1	AC015813.1	0.351126610834298	1.5435873468756e-06
BNIP3	AC015813.1	0.435779229562219	1.20414588314723e-09
CAPN10	AC015813.1	0.360481885811567	7.70294783556546e-07
GAA	AC015813.1	0.382407737600493	1.38210991624213e-07
HDAC6	AC015813.1	0.552747412315169	1.24790812144189e-15
HGS	AC015813.1	0.35575464774526	1.09748712063057e-06
MAP2K7	AC015813.1	0.604201655793595	4.30266202641685e-19
PELP1	AC015813.1	0.419463658582477	5.61089206593884e-09
RAB24	AC015813.1	0.609700655865675	1.68266618604805e-19
RPTOR	AC015813.1	0.46211984169136	8.39601217711198e-11
SERPINA1	AC015813.1	0.398845958069472	3.50101777695084e-08
SIRT2	AC015813.1	0.303293614381106	3.86693239738544e-05
STK11	AC015813.1	0.488685931616323	4.50059646780889e-12
TSC1	AC015813.1	0.508967335106297	4.04291938232123e-13
TSC2	AC015813.1	0.401383765727518	2.81320681160352e-08
TUSC1	AC015813.1	0.312497469784945	2.16933246624325e-05
ULK1	AC015813.1	0.647247050700192	1.64574223002635e-22
ULK3	AC015813.1	0.346832373765814	2.10810358375139e-06
VEGFA	AC015813.1	0.493317992084745	2.63197078054399e-12
WIPI2	AC015813.1	0.349350279815337	1.75697741146065e-06
ATG16L1	AC022144.1	0.321966049389116	1.17287393281764e-05
ATG4B	AC022144.1	0.346824956787559	2.10923036661312e-06
CAPN1	AC022144.1	0.378201464887936	1.94075110774705e-07
CX3CL1	AC022144.1	0.319201595808064	1.40657016308079e-05
FOS	AC022144.1	0.31663914394022	1.66193827711876e-05
IKBKB	AC022144.1	0.428805184929622	2.34809190083279e-09
PTK6	AC022144.1	0.319598493399994	1.37050233917614e-05
RELA	AC022144.1	0.338956990532164	3.68964516067336e-06
SPNS1	AC022144.1	0.303238169071257	3.88019574902874e-05
APOL1	VPS9D1-AS1	0.359223523783506	8.46884619966758e-07
ARSB	VPS9D1-AS1	-0.416654238910748	7.25389241565366e-09
ATG16L1	VPS9D1-AS1	0.306579269165267	3.15287688478136e-05
ATG4B	VPS9D1-AS1	0.39171180500784	6.4121848003143e-08
ATIC	VPS9D1-AS1	0.51067550319319	3.27608840492379e-13
BAX	VPS9D1-AS1	0.397304245741682	3.99498298509749e-08
BCL2L1	VPS9D1-AS1	0.402110758495481	2.64145272287071e-08
BID	VPS9D1-AS1	0.311006716480352	2.3853708401712e-05
BIRC5	VPS9D1-AS1	0.386659181140936	9.75921189174411e-08
CAPN1	VPS9D1-AS1	0.356763565195938	1.01810899001472e-06
CAPN10	VPS9D1-AS1	0.358234849564948	9.12105977737275e-07
CHMP4B	VPS9D1-AS1	0.384071694235131	1.2068354078958e-07
DLC1	VPS9D1-AS1	-0.326657015722983	8.58158193942261e-06
DNAJB9	VPS9D1-AS1	-0.328157355538425	7.75700565609928e-06
EIF2AK3	VPS9D1-AS1	-0.312990026675232	2.10210696037918e-05
EIF4EBP1	VPS9D1-AS1	0.350498169844078	1.61609005913972e-06
FOXO1	VPS9D1-AS1	-0.309048569291222	2.7000825590624e-05
GABARAP	VPS9D1-AS1	-0.366717087520748	4.7869505806122e-07
GABARAPL1	VPS9D1-AS1	-0.382407106546358	1.38218080265366e-07
HGS	VPS9D1-AS1	0.381394417288222	1.50054314784815e-07
IKBKB	VPS9D1-AS1	0.329391876779584	7.13542383947521e-06
ITGA3	VPS9D1-AS1	0.317147953519701	1.60798109875589e-05
ITGB4	VPS9D1-AS1	0.337638979495594	4.04598068770981e-06
ITPR1	VPS9D1-AS1	-0.334589777636011	4.9997990673439e-06
LAMP2	VPS9D1-AS1	-0.305969466929546	3.27523054319962e-05
MYC	VPS9D1-AS1	0.347656073341875	1.98647185114235e-06
PINK1	VPS9D1-AS1	-0.323213569932496	1.07990858448919e-05
PRKAR1A	VPS9D1-AS1	-0.355310299453147	1.13428933714975e-06
PTK6	VPS9D1-AS1	0.514340733348493	2.07798071427723e-13
RAC1	VPS9D1-AS1	0.34491689711416	2.41895792198015e-06
RELA	VPS9D1-AS1	0.3669174054092	4.71355973969862e-07
ULK2	VPS9D1-AS1	-0.385911062480409	1.03791981086041e-07
USP10	VPS9D1-AS1	0.308541930526772	2.78766481425019e-05
WDFY3	VPS9D1-AS1	-0.305273727009203	3.42028519151039e-05
ARSB	MIR29B2CHG	-0.304767940791601	3.52951076626927e-05
ATG16L2	MIR29B2CHG	0.319918349681007	1.34207385977612e-05
ATG2A	MIR29B2CHG	0.542005137296417	5.57400432013764e-15
ATG4B	MIR29B2CHG	0.551060295534461	1.58419970095454e-15
ATG4D	MIR29B2CHG	0.309977548049296	2.54618971848076e-05
CALCOCO2	MIR29B2CHG	0.498381263218025	1.45065552928079e-12
CAPN10	MIR29B2CHG	0.561413147140091	3.58588885401497e-16
FKBP1B	MIR29B2CHG	0.360093496802304	7.93198515394142e-07
GABARAPL2	MIR29B2CHG	0.377688840698432	2.0220675502249e-07
HDAC6	MIR29B2CHG	0.418913619781603	5.90133374280003e-09
HGS	MIR29B2CHG	0.303781485913229	3.75205158094215e-05
MAP1LC3A	MIR29B2CHG	0.338425294409045	3.8296476854835e-06
MAP2K7	MIR29B2CHG	0.347940300222357	1.9460748738297e-06
MAPK8IP1	MIR29B2CHG	0.319978578951814	1.33678352677674e-05
RAB24	MIR29B2CHG	0.438889757572235	8.89577452525402e-10
STK11	MIR29B2CHG	0.384208024828773	1.19346098431948e-07
TSC1	MIR29B2CHG	0.418283241549032	6.25203581458873e-09
TSC2	MIR29B2CHG	0.525085364177162	5.29907464236348e-14
ULK1	MIR29B2CHG	0.304407817452993	3.60927258075813e-05
ULK3	MIR29B2CHG	0.592119319778102	3.18067140445835e-18
ARSB	ASH1L-AS1	-0.44091990027555	7.28856507351128e-10
ATG2A	ASH1L-AS1	0.459203954935144	1.14029828651276e-10
ATG4B	ASH1L-AS1	0.584831286612418	1.02149260534404e-17
ATG4C	ASH1L-AS1	-0.378517721945697	1.89215697491466e-07
BNIP1	ASH1L-AS1	0.321746578747555	1.18999294585857e-05
CALCOCO2	ASH1L-AS1	0.321251994475361	1.22944194600026e-05
CAMKK2	ASH1L-AS1	-0.306298260605898	3.20871494643892e-05
CAPN10	ASH1L-AS1	0.517940906572688	1.3216574547646e-13
CCR2	ASH1L-AS1	-0.304464928519086	3.59651114923734e-05
DDIT3	ASH1L-AS1	0.476611385310584	1.75559172807626e-11
FKBP1B	ASH1L-AS1	0.372575865336319	3.03337377592784e-07
GABARAPL2	ASH1L-AS1	0.487241802667672	5.31124111920846e-12
HGS	ASH1L-AS1	0.312203099049622	2.21047222208707e-05
ITGB1	ASH1L-AS1	-0.307762908868454	2.92757472157204e-05
MAP1LC3A	ASH1L-AS1	0.416880488841647	7.10602029246319e-09
MAPK8IP1	ASH1L-AS1	0.340039562611615	3.41948111516658e-06
MLST8	ASH1L-AS1	0.470293902976968	3.50455853183341e-11
NLRC4	ASH1L-AS1	-0.311273310383715	2.34530293196772e-05
PPP1R15A	ASH1L-AS1	0.300591773820293	4.5654324773429e-05
RAB24	ASH1L-AS1	0.511639239996522	2.90802104095273e-13
RELA	ASH1L-AS1	0.303670318616237	3.77794239184042e-05
SH3GLB1	ASH1L-AS1	-0.317801682395412	1.54108331461451e-05
SQSTM1	ASH1L-AS1	0.332329089662675	5.8408994497571e-06
STK11	ASH1L-AS1	0.429889913447047	2.11852910240639e-09
TSC2	ASH1L-AS1	0.355909378581814	1.08494140753787e-06
ULK3	ASH1L-AS1	0.447100650094331	3.94121916524062e-10
VAMP7	ASH1L-AS1	-0.310826650181242	2.41279843739511e-05
ARSA	POLR2J4	0.342561198836638	2.86123712962493e-06
ATG4B	POLR2J4	0.348482299038406	1.87119958938557e-06
ATG4D	POLR2J4	0.37593359770822	2.32595106353896e-07
BAG1	POLR2J4	0.377625500617109	2.0323387745661e-07
BAX	POLR2J4	0.42837718380761	2.4451267064518e-09
BNIP1	POLR2J4	0.449247990113485	3.1739876845393e-10
CAPN10	POLR2J4	0.336611934224845	4.34607123026765e-06
CLN3	POLR2J4	0.367152122097347	4.62893488566078e-07
DRAM1	POLR2J4	-0.306542973530219	3.16003721207204e-05
EDEM1	POLR2J4	-0.38317053143292	1.29892659445883e-07
EIF2AK2	POLR2J4	-0.313441841222666	2.04217545968672e-05
EIF2S1	POLR2J4	-0.30758545025497	2.96035821232667e-05
FOXO3	POLR2J4	-0.323873873520032	1.03357023470031e-05
GNAI3	POLR2J4	-0.401433558532044	2.80110832615532e-08
HIF1A	POLR2J4	-0.334300870836821	5.10049151407643e-06
ITGB1	POLR2J4	-0.45429627474928	1.89654628625118e-10
MAP1LC3A	POLR2J4	0.333862364997297	5.25700978248768e-06
MAP2K7	POLR2J4	0.385055048137963	1.11349708977335e-07
MLST8	POLR2J4	0.370144572486845	3.66963500311264e-07
NAMPT	POLR2J4	-0.340840640322301	3.23178843367206e-06
NCKAP1	POLR2J4	-0.363934937026792	5.92628518209945e-07
NFE2L2	POLR2J4	-0.330821652779087	6.47457149200155e-06
PEA15	POLR2J4	-0.330185876641692	6.76092461226388e-06
PELP1	POLR2J4	0.59001487669966	4.46832893500929e-18
PRKAB1	POLR2J4	0.353806434533636	1.26777676747772e-06
RAB24	POLR2J4	0.43181993722526	1.76256259973582e-09
SH3GLB1	POLR2J4	-0.446283513891822	4.27798190117973e-10
STK11	POLR2J4	0.3854104113223	1.08150236177319e-07
TSC2	POLR2J4	0.31612897610639	1.71775396689936e-05
WDR45	POLR2J4	0.384884501520516	1.1291726620066e-07
WIPI2	POLR2J4	0.467222771903036	4.87947606362694e-11
CDKN2A	MIR31HG	0.321356548813056	1.22100074291453e-05
ITGA3	MIR31HG	0.346622797527771	2.1401640379835e-06
ITGB4	MIR31HG	0.318918611722936	1.43283226426791e-05
PTK6	MIR31HG	0.315628148065227	1.77426691764114e-05
RELA	MIR31HG	0.402540307503652	2.544760192351e-08
CAPN2	AC130456.2	0.322791181291007	1.11057475553978e-05
EEF2K	AC130456.2	0.30506025553794	3.46599080290986e-05
GABARAP	AC130456.2	-0.30796622479206	2.89043497841129e-05
HDAC1	AC130456.2	0.341175576330576	3.15625342246778e-06
MAPK3	AC130456.2	0.399586256604862	3.28523393203588e-08
PRKAB1	AC130456.2	0.374810796429186	2.54278295521143e-07
PTK6	AC130456.2	0.360431753433728	7.73215243239395e-07
RAC1	AC130456.2	0.386704601859264	9.72273795062021e-08
RELA	AC130456.2	0.343595923588457	2.65824447357671e-06
ULK2	AC130456.2	-0.306534684118068	3.16167467737339e-05
ARSA	AC026471.3	0.371804086616595	3.22292508920221e-07
BID	AC026471.3	0.330046288895832	6.82538301214974e-06
CHMP4B	AC026471.3	0.310949102516106	2.39411440772527e-05
PEX14	AC026471.3	0.323523612090361	1.05791096604194e-05
BNIP3L	AC002456.1	0.400221551401718	3.11030643226371e-08
ITGA3	AC002456.1	0.414004049214352	9.22260068278145e-09
CCR2	AC008760.2	0.354932881278415	1.16647003045103e-06
FOXO3	AC008760.2	0.426924696365816	2.80414658086591e-09
NAMPT	AC008760.2	0.34344928236395	2.68615518752115e-06
NLRC4	AC008760.2	0.30473410731693	3.53693313524478e-05
PTEN	AC008760.2	0.316113168791503	1.71951135729271e-05
ATIC	ZNF710-AS1	-0.325654373929981	9.17820355401476e-06
BAK1	ZNF710-AS1	-0.302688847189126	4.01393514315717e-05
BNIP3	ZNF710-AS1	0.434801751103549	1.3235115073115e-09
CAPN2	ZNF710-AS1	-0.360200620073675	7.86817208783904e-07
CASP4	ZNF710-AS1	-0.318921800802086	1.43253373848984e-05
DIRAS3	ZNF710-AS1	0.377972169289846	1.97672871189588e-07
GABARAP	ZNF710-AS1	0.467295739407805	4.84144039285961e-11
GABARAPL2	ZNF710-AS1	0.369899067950703	3.74055277159831e-07
HDAC6	ZNF710-AS1	0.313779937259429	1.99838731539742e-05
HSPB8	ZNF710-AS1	0.675277040553095	4.77516597422198e-25
ITGA6	ZNF710-AS1	-0.368436526083609	4.19098331310002e-07
ITPR1	ZNF710-AS1	0.346702104638514	2.12797761335295e-06
MAP1LC3A	ZNF710-AS1	0.388005515949139	8.73189365733109e-08
MAPK8IP1	ZNF710-AS1	0.519812043550547	1.04246565021475e-13
NKX2-3	ZNF710-AS1	0.515032177409049	1.90579788773307e-13
PELP1	ZNF710-AS1	0.327342168008741	8.19522278093011e-06
PIK3C3	ZNF710-AS1	0.324058026361496	1.02098652010883e-05
PINK1	ZNF710-AS1	0.352685503908101	1.37688227205701e-06
PTK6	ZNF710-AS1	-0.341434643770602	3.09898298388978e-06
RAC1	ZNF710-AS1	-0.36888287590274	4.0482892016696e-07
RPTOR	ZNF710-AS1	0.390590731764996	7.0427663088145e-08
TP53INP2	ZNF710-AS1	0.465933397766315	5.60139414431124e-11
TSC1	ZNF710-AS1	0.332502964272533	5.77171665782914e-06
ULK1	ZNF710-AS1	0.337249584187661	4.15736312118367e-06
ULK2	ZNF710-AS1	0.484960949713125	6.88830252457386e-12
ATG12	AL355075.2	0.370141328892458	3.6705635229017e-07
ATG16L2	AL355075.2	0.504976618562654	6.57834126769809e-13
ATG2B	AL355075.2	0.43053390822929	1.99265983411705e-09
ATG4B	AL355075.2	0.336518684792566	4.37434044868646e-06
BECN1	AL355075.2	0.311876412205263	2.25698978771386e-05
CAPN10	AL355075.2	0.349532536684878	1.73385222521131e-06
CD46	AL355075.2	0.322513798095496	1.13115967820338e-05
CDKN1B	AL355075.2	0.355056921771439	1.15579879610562e-06
EIF4EBP1	AL355075.2	-0.335511540545643	4.69100437266508e-06
HDAC6	AL355075.2	0.424873099035964	3.39909753587526e-09
HGS	AL355075.2	0.358890625162314	8.6833154270766e-07
IKBKB	AL355075.2	0.337540898765606	4.07376543112057e-06
MAP2K7	AL355075.2	0.387743035142329	8.92366356056437e-08
RAB24	AL355075.2	0.402000683555928	2.66679411406136e-08
RAB33B	AL355075.2	0.345495996784734	2.3206520078817e-06
TSC1	AL355075.2	0.585652628649456	8.96940140694917e-18
TSC2	AL355075.2	0.488954367904681	4.36378407903705e-12
ULK1	AL355075.2	0.407733274933062	1.61445537734362e-08
ULK3	AL355075.2	0.304032931868349	3.69410466354131e-05
VEGFA	AL355075.2	0.392122822542753	6.19487597385026e-08
ATG16L2	LINC01857	0.498530107264116	1.42526066376479e-12
ATG4C	LINC01857	0.382665864568457	1.35340497560159e-07
BCL2	LINC01857	0.787925848821989	6.58083373411587e-39
CASP1	LINC01857	0.324975177775409	9.60445606945756e-06
CCL2	LINC01857	0.312991799507819	2.10186858972366e-05
CCR2	LINC01857	0.356000732376289	1.07759872551944e-06
CDKN1B	LINC01857	0.389256804396792	7.87078739496052e-08
CXCR4	LINC01857	0.922588309208211	1.02353837455045e-74
DLC1	LINC01857	0.30721042765785	3.0307808526807e-05
EDEM1	LINC01857	0.333529950529226	5.37868703737373e-06
FOXO1	LINC01857	0.366440706684675	4.89000444633236e-07
IKBKE	LINC01857	0.321753505853146	1.18944902747416e-05
IL24	LINC01857	0.912004416632533	5.03103263410681e-70
ITPR1	LINC01857	0.397195269917785	4.03232571221563e-08
MTMR14	LINC01857	0.314600712499697	1.89574446496335e-05
NFKB1	LINC01857	0.311699366206678	2.28258408799963e-05
PARP1	LINC01857	0.513797916623058	2.22367951711181e-13
PRKCQ	LINC01857	0.655814765689153	2.9468685110193e-23
RGS19	LINC01857	0.633542051967385	2.30577916184639e-21
UVRAG	LINC01857	0.554384748550084	9.88674539294929e-16
ATG9B	FAM83A-AS1	0.310608122973377	2.44648396423784e-05
BID	FAM83A-AS1	0.338197636018321	3.89112393797365e-06
BIRC5	FAM83A-AS1	0.386960600962013	9.51959834819936e-08
EIF4G1	FAM83A-AS1	0.356339733056631	1.05076335323836e-06
ITGA3	FAM83A-AS1	0.399822968522773	3.21897749269794e-08
ITGB4	FAM83A-AS1	0.426660682076553	2.87465367517994e-09
PTK6	FAM83A-AS1	0.300672410495668	4.54297055726137e-05
TP63	FAM83A-AS1	0.339789528245666	3.48015558608335e-06
ATF4	AC008035.1	0.385283182112539	1.09285458647783e-07
BNIP3L	AC008035.1	-0.306331664549686	3.20202893408521e-05
GABARAPL2	AC008035.1	0.331603885439654	6.13802655410151e-06
HIF1A	AC008035.1	-0.337958421311597	3.95673065011539e-06
ITGB1	AC008035.1	-0.408538362568398	1.50343596901768e-08
MAP1LC3A	AC008035.1	0.352709010872289	1.37450501020974e-06
MAPK8IP1	AC008035.1	0.308172673758398	2.85317757184526e-05
MLST8	AC008035.1	0.316896634234613	1.63442218278623e-05
NCKAP1	AC008035.1	-0.382401960321287	1.38275900909501e-07
PELP1	AC008035.1	0.337990402046706	3.94789918406428e-06
SH3GLB1	AC008035.1	-0.306728261437468	3.12364382995583e-05
WDFY3	AC008035.1	-0.336762021383772	4.30093537771673e-06
ATG2A	ZNF790-AS1	0.312362299710624	2.18813260893221e-05
ATG4D	ZNF790-AS1	0.503771274649977	7.61088473066327e-13
BNIP1	ZNF790-AS1	0.435161516932416	1.27830571973364e-09
BNIP3	ZNF790-AS1	0.500637347072351	1.10894076704496e-12
CALCOCO2	ZNF790-AS1	0.532700972769999	1.9531268724649e-14
CAPN10	ZNF790-AS1	0.352329219972224	1.41339678769466e-06
CASP4	ZNF790-AS1	-0.318601015593088	1.46285844246727e-05
CDKN1B	ZNF790-AS1	0.332379110034172	5.82091668994561e-06
DNAJB9	ZNF790-AS1	0.413529931038022	9.62529996175458e-09
EIF4G1	ZNF790-AS1	-0.301528331293425	4.31086679884581e-05
GAA	ZNF790-AS1	0.392937660841041	5.78479010811093e-08
GABARAP	ZNF790-AS1	0.513758982608693	2.23450398361197e-13
GABARAPL2	ZNF790-AS1	0.630369040759397	4.16985824197931e-21
GNAI3	ZNF790-AS1	-0.339823945599296	3.47174338926878e-06
HDAC6	ZNF790-AS1	0.49010295153355	3.82266531767763e-12
MAP1LC3A	ZNF790-AS1	0.391736608300976	6.39886609168434e-08
MAP2K7	ZNF790-AS1	0.470365247607191	3.47758001638384e-11
MAPK8IP1	ZNF790-AS1	0.648498574902951	1.28450744079679e-22
MAPK9	ZNF790-AS1	0.352125356358764	1.43470351278371e-06
PELP1	ZNF790-AS1	0.412682940378975	1.03872545037878e-08
PRKAR1A	ZNF790-AS1	0.405418567231576	1.97938529620484e-08
RAB24	ZNF790-AS1	0.502772868447117	8.58411221063617e-13
RPTOR	ZNF790-AS1	0.467125227759424	4.93077568983279e-11
SIRT2	ZNF790-AS1	0.321235200652764	1.23080293221263e-05
ST13	ZNF790-AS1	0.32394018380913	1.02902223115882e-05
STK11	ZNF790-AS1	0.382889122930452	1.32903947414624e-07
TSC1	ZNF790-AS1	0.475165074515036	2.05918597770825e-11
TSC2	ZNF790-AS1	0.315254373153877	1.81758288691883e-05
ULK1	ZNF790-AS1	0.509581098008722	3.74916348367109e-13
ULK2	ZNF790-AS1	0.377423575785149	2.06541765569791e-07
ULK3	ZNF790-AS1	0.510250059152365	3.45265058200231e-13
WDFY3	ZNF790-AS1	0.307426979806435	2.98992595151814e-05
ATG9B	LSAMP-AS1	0.385391743015484	1.08316095901601e-07
CAPN1	LSAMP-AS1	0.304969578572932	3.48557881602832e-05
CAPN2	LSAMP-AS1	0.384615013073312	1.15437474046928e-07
GNAI3	LSAMP-AS1	0.316641365820719	1.6616989799607e-05
RAB5A	LSAMP-AS1	0.36875792462389	4.08775959670403e-07
ARSB	SLC25A25-AS1	-0.357429387866689	9.68758131634592e-07
ATG2A	SLC25A25-AS1	0.316968595573808	1.62680951274336e-05
ATG4B	SLC25A25-AS1	0.410907625044971	1.2177376626029e-08
ATG4D	SLC25A25-AS1	0.651754519598911	6.7044949697763e-23
BAG1	SLC25A25-AS1	0.381822628553353	1.44935420759692e-07
BNIP1	SLC25A25-AS1	0.372677319468603	3.00926467400506e-07
CAPN10	SLC25A25-AS1	0.427615674576869	2.62742751794395e-09
CCR2	SLC25A25-AS1	-0.301113455731092	4.42194141524201e-05
CLN3	SLC25A25-AS1	0.383369015469799	1.27808198359525e-07
CTSB	SLC25A25-AS1	-0.303880148787599	3.72921300725968e-05
DDIT3	SLC25A25-AS1	0.371974789472024	3.18004790140478e-07
DRAM1	SLC25A25-AS1	-0.307975187527619	2.88880801698843e-05
GNAI3	SLC25A25-AS1	-0.325514573774028	9.26444792544737e-06
HDAC6	SLC25A25-AS1	0.370710630905542	3.51099009513037e-07
HGS	SLC25A25-AS1	0.381246321735271	1.51864671382506e-07
ITGB1	SLC25A25-AS1	-0.374008517100615	2.70943521716876e-07
MAP2K7	SLC25A25-AS1	0.525444057736891	5.05855230644707e-14
MAPK3	SLC25A25-AS1	0.333493324002784	5.39225615057613e-06
NLRC4	SLC25A25-AS1	-0.301368376064849	4.353377111733e-05
PRKAB1	SLC25A25-AS1	0.534861244228453	1.46480358890287e-14
PRKCD	SLC25A25-AS1	0.386465155650438	9.91650289738236e-08
RAB24	SLC25A25-AS1	0.450682522482286	2.7442652941939e-10
STK11	SLC25A25-AS1	0.483715578189371	7.93258019969197e-12
TSC1	SLC25A25-AS1	0.484502034713846	7.25655777477254e-12
TSC2	SLC25A25-AS1	0.448997706074489	3.25535313156866e-10
ULK1	SLC25A25-AS1	0.450684825431694	2.74362297790984e-10
ULK3	SLC25A25-AS1	0.396540997204764	4.26367957130605e-08
VAMP7	SLC25A25-AS1	-0.312053187280273	2.23170498479822e-05
VEGFA	SLC25A25-AS1	0.397282389052384	4.00244586007239e-08
ATG16L2	SNHG21	0.392970790910311	5.76868095160336e-08
ATG2A	SNHG21	0.401610130341683	2.75860765376837e-08
ATG4B	SNHG21	0.428189635092987	2.48885675326005e-09
BNIP1	SNHG21	0.324802702417154	9.7156464620442e-06
CALCOCO2	SNHG21	0.398651335710336	3.5599708735881e-08
CAPN10	SNHG21	0.389257577838288	7.87028124951974e-08
CDKN1B	SNHG21	0.341432233194767	3.09951129072586e-06
GABARAP	SNHG21	0.332545781847738	5.75479972652537e-06
GABARAPL2	SNHG21	0.473962105837729	2.34999052473171e-11
HDAC6	SNHG21	0.432268114536816	1.68857823717836e-09
ITGB1	SNHG21	-0.304364226384522	3.61904164818081e-05
MAP1LC3A	SNHG21	0.498572537265982	1.41810106487641e-12
MAPK8IP1	SNHG21	0.409622020809634	1.36555277161942e-08
MLST8	SNHG21	0.359407728096554	8.35235618704232e-07
PELP1	SNHG21	0.387484704320219	9.11634465056516e-08
RAB24	SNHG21	0.527712998286849	3.76585472721913e-14
RHEB	SNHG21	0.349534675421959	1.73358258647082e-06
RPTOR	SNHG21	0.373037293687009	2.92519347220647e-07
STK11	SNHG21	0.354514337226034	1.20317534856106e-06
TSC1	SNHG21	0.382077739253211	1.4196583661049e-07
TSC2	SNHG21	0.39492803174275	4.88981433745185e-08
ULK3	SNHG21	0.545967875150774	3.22917127538398e-15
ATG12	NR2F1-AS1	0.315112096860279	1.8343319179443e-05
BNIP3L	NR2F1-AS1	0.455547535514929	1.66711009549475e-10
CX3CL1	NR2F1-AS1	0.305055750427903	3.46696154371196e-05
EGFR	NR2F1-AS1	0.321640545088929	1.19834816958642e-05
GABARAPL1	NR2F1-AS1	0.34391732306618	2.59803348664264e-06
GOPC	NR2F1-AS1	0.33985847784904	3.46332253900344e-06
GRID1	NR2F1-AS1	0.30818545097679	2.85088663172389e-05
ITGA3	NR2F1-AS1	0.338547454374864	3.79704160048216e-06
ITGB1	NR2F1-AS1	0.357604757000685	9.56144651023848e-07
LAMP2	NR2F1-AS1	0.311269182341094	2.34591849023015e-05
MBTPS2	NR2F1-AS1	0.397321127956764	3.98922778188516e-08
PTEN	NR2F1-AS1	0.347035067244843	2.07753144396616e-06
SH3GLB1	NR2F1-AS1	0.356216273717999	1.06046174398064e-06
ULK2	NR2F1-AS1	0.338847775706831	3.71799979438778e-06
ZFYVE1	NR2F1-AS1	0.354780102692819	1.17974280225224e-06
BCL2L1	AC092687.3	0.324456140319244	9.94276218336291e-06
CX3CL1	AC092687.3	0.370447990918188	3.58376441676571e-07
TNFSF10	AC092687.3	0.507490454952122	4.8446028783885e-13
ARSA	Z95115.1	0.32699760358243	8.38741549792169e-06
ATG10	Z95115.1	0.303138249791436	3.90420609459411e-05
ATG2A	Z95115.1	0.361231160025368	7.27881537071271e-07
ATG4B	Z95115.1	0.352602082208434	1.38535039745303e-06
ATG4D	Z95115.1	0.450889384880545	2.68714618851854e-10
BNIP1	Z95115.1	0.465142249198977	6.09453775580446e-11
BNIP3	Z95115.1	0.39100767007264	6.80158885414176e-08
CALCOCO2	Z95115.1	0.652724715952528	5.5151345766383e-23
CAMKK2	Z95115.1	-0.365978185665244	5.06722574354134e-07
CAPN10	Z95115.1	0.364622018276043	5.62295474157463e-07
CASP4	Z95115.1	-0.333582934911966	5.35911513331524e-06
CASP8	Z95115.1	-0.306403571581265	3.18768078604922e-05
CDKN1B	Z95115.1	0.337025430680817	4.22279460313365e-06
CHMP2B	Z95115.1	-0.318254551772328	1.49629185516046e-05
DIRAS3	Z95115.1	0.334591713806471	4.99913066592341e-06
DNAJB9	Z95115.1	0.405408383715629	1.98115396105784e-08
DRAM1	Z95115.1	-0.328803425420337	7.42557482104197e-06
FKBP1B	Z95115.1	0.361214411836881	7.28804720180184e-07
GAA	Z95115.1	0.301506643379943	4.31660769559528e-05
GABARAP	Z95115.1	0.526279664035047	4.53876293615365e-14
GABARAPL2	Z95115.1	0.691218728285385	1.27993564988149e-26
HDAC6	Z95115.1	0.564939043783067	2.13643267106044e-16
MAP1LC3A	Z95115.1	0.586035388918119	8.44096491365347e-18
MAP2K7	Z95115.1	0.405249687093929	2.00891360217823e-08
MAPK8IP1	Z95115.1	0.761721589009038	5.25964267245383e-35
MAPK9	Z95115.1	0.335791728536977	4.60078828620881e-06
MLST8	Z95115.1	0.45134294929662	2.56590747510959e-10
NBR1	Z95115.1	0.319864925279029	1.34678304181972e-05
PELP1	Z95115.1	0.547182290336452	2.72778642886991e-15
PIK3C3	Z95115.1	0.322717829313888	1.11598353442409e-05
PRKAR1A	Z95115.1	0.372935992936406	2.94862190712106e-07
RAB24	Z95115.1	0.455674353559969	1.64541697246618e-10
RHEB	Z95115.1	0.565292255944676	2.02773513213698e-16
RPTOR	Z95115.1	0.55796079890853	5.91896241370694e-16
SESN2	Z95115.1	0.300185149865458	4.68030014664347e-05
ST13	Z95115.1	0.397414938808586	3.95739226386231e-08
STK11	Z95115.1	0.406872107082625	1.74193520653688e-08
TSC1	Z95115.1	0.408588266809661	1.49680189524436e-08
TSC2	Z95115.1	0.382155404521679	1.41073428987938e-07
ULK1	Z95115.1	0.465309521666884	5.98688362368494e-11
ULK2	Z95115.1	0.416313105299057	7.48247257335825e-09
ULK3	Z95115.1	0.680916620991182	1.3624654226938e-25
WIPI2	Z95115.1	0.464536654507673	6.50021270302231e-11
ATG2B	AC018647.2	0.351699980455138	1.48015167547665e-06
ATG4C	AC018647.2	0.305662751880014	3.33844846064168e-05
BECN1	AC018647.2	0.359871613635144	8.0657359031107e-07
BIRC6	AC018647.2	0.43202875621117	1.72770963549952e-09
CDKN1A	AC018647.2	-0.333858592970968	5.25837572333797e-06
DAPK1	AC018647.2	0.341423197481539	3.1014923388444e-06
EEF2K	AC018647.2	0.377496517911511	2.05340936166046e-07
EGFR	AC018647.2	0.318623648085673	1.4606991874806e-05
GNAI3	AC018647.2	0.31039856071365	2.4792038054119e-05
KLHL24	AC018647.2	0.438673864380576	9.08559655354667e-10
MAPK1	AC018647.2	0.383768893973025	1.23705717317621e-07
MAPK9	AC018647.2	0.338305973863482	3.86175264519479e-06
MBTPS2	AC018647.2	0.426569883008811	2.89929544026346e-09
MTOR	AC018647.2	0.52170227044446	8.19049617842981e-14
NBR1	AC018647.2	0.382375870032947	1.38569396587257e-07
NCKAP1	AC018647.2	0.412332693476797	1.07190393999637e-08
PIK3C3	AC018647.2	0.364414788994795	5.71284264112103e-07
PIK3R4	AC018647.2	0.474268054180582	2.27246058540229e-11
PINK1	AC018647.2	0.400434392752056	3.05373069264759e-08
PRKAR1A	AC018647.2	0.322469949079463	1.13444663348196e-05
RAB33B	AC018647.2	0.425895225440993	3.08888380192012e-09
RAB5A	AC018647.2	0.355125809545641	1.14991265029291e-06
RB1	AC018647.2	0.505190036718127	6.41031361880772e-13
RB1CC1	AC018647.2	0.460833389397359	9.61350021521485e-11
SH3GLB1	AC018647.2	0.315028643549589	1.84422391288044e-05
ST13	AC018647.2	0.314173270171314	1.9485608476932e-05
TSC1	AC018647.2	0.308738999249987	2.75328418682523e-05
ULK2	AC018647.2	0.300573750201738	4.57046734217747e-05
USP10	AC018647.2	0.333706656195129	5.31367660080091e-06
VAMP3	AC018647.2	0.40685180763101	1.74505406729197e-08
VAMP7	AC018647.2	0.325471191496234	9.29136665020716e-06
WDFY3	AC018647.2	0.472476813325933	2.7643530587946e-11
WIPI2	AC018647.2	0.319921499893244	1.34179666588912e-05
ZFYVE1	AC018647.2	0.349300140175869	1.76339060626917e-06
TNFSF10	AC080013.4	0.510232134060691	3.46028948951555e-13
ATG16L2	AC103691.1	0.42770741174554	2.60479001487098e-09
ATG4B	AC103691.1	0.330273832372458	6.72060562748123e-06
ITGA6	AC103691.1	-0.309937508576777	2.55264837495258e-05
RAB24	AC103691.1	0.370971951728644	3.43998606150671e-07
ATG10	AC107375.1	0.335080341467757	4.83313275891336e-06
ATG16L2	AC107375.1	0.315149281705909	1.82994043350553e-05
ATG2A	AC107375.1	0.343621712613295	2.65336458127283e-06
ATG4B	AC107375.1	0.355642885594281	1.10663485547931e-06
ATG4D	AC107375.1	0.364937705559423	5.48861549521028e-07
BNIP1	AC107375.1	0.328544724684453	7.55664244246164e-06
BNIP3	AC107375.1	0.302169169062374	4.14443929964975e-05
CALCOCO2	AC107375.1	0.478642966241992	1.40142643648602e-11
CAPN10	AC107375.1	0.35664870086936	1.02686181308203e-06
CDKN1B	AC107375.1	0.35864823577497	8.84272597914899e-07
CHMP2B	AC107375.1	-0.320004478359414	1.33451468080276e-05
DIRAS3	AC107375.1	0.397793926407529	3.83124828507477e-08
DNAJB9	AC107375.1	0.30686356421814	3.09731812270774e-05
DRAM1	AC107375.1	-0.327735226358588	7.98107793545246e-06
GAA	AC107375.1	0.328751867409585	7.45152288140167e-06
GABARAP	AC107375.1	0.489396466830805	4.14722457938488e-12
GABARAPL2	AC107375.1	0.642684833551228	4.02224785417991e-22
GNAI3	AC107375.1	-0.326024707727765	8.95340089844554e-06
HDAC6	AC107375.1	0.572624956880521	6.76161672155055e-17
MAP1LC3A	AC107375.1	0.491069794407998	3.41822620363508e-12
MAP2K7	AC107375.1	0.427690529153398	2.6089418564127e-09
MAPK8IP1	AC107375.1	0.626237033275808	8.92842170717019e-21
MLST8	AC107375.1	0.383361900940165	1.27882356909664e-07
PELP1	AC107375.1	0.468443909032686	4.27947604176706e-11
PIK3C3	AC107375.1	0.314025711434953	1.96711414803504e-05
PRKAR1A	AC107375.1	0.399031603378635	3.4456594582273e-08
RAB24	AC107375.1	0.506145821111247	5.70766403615485e-13
RPTOR	AC107375.1	0.441401990868778	6.95036137873011e-10
SESN2	AC107375.1	0.317243174273103	1.59806900678015e-05
ST13	AC107375.1	0.396944084313631	4.11968183967351e-08
STK11	AC107375.1	0.402472983803354	2.55968657729896e-08
TSC1	AC107375.1	0.522534571166638	7.36173435912022e-14
[truncated: 26,198 more rows]
