# Supplementary material for: An Independent Prognostic Model Based on Ten Autophagy-Related Long Noncoding RNAs in Pancreatic Cancer Patients
Source: Genet Res (Camb). 2022 May 14;2022:3895396. doi: 10.1155/2022/3895396 (PMC9124146; doi:10.1155/2022/3895396)
Supplement: Supplementary Materials — Table S1. The RNA-seq data from the TCGA website. Table S2. Clinical data from the TCGA website. Table S3. The core results showed a significant correlation between autophagy-related genes and lncRNAs. Table S4. The expression of 28 autophagy-related lncRNAs. Table S5. The risk data used for the plotting of the heat map, risk curve, and scatter plot for KM survival analysis. [file 3895396.f1.zip › 3895396.f1/Table S4 uniSigExp.xls]

id	futime	fustat	FLVCR1-DT	AC064836.2	LINC01004	AC245041.2	AC142472.1	AC006504.7	AC125494.2	AC012306.2	ST20-AS1	PTOV1-AS2	AC036176.1	U62317.1	AC005332.3	AC127024.5	AL513165.1	AL022328.1	AL358472.2	LINC01089	AC005332.6	AC005696.1	AL122010.1	AC020765.2	LINC02257	AC005332.5	AC090114.2	LINC01705	AC145207.5	AL022328.4
TCGA-IB-7649	1.27945205479452	1	0.6504704	1.083487	0.4899929	0.6029757	0.3685723	0.5052633	0.7547138	0.8796539	0.4144088	0.3991638	0.7431203	1.695783	2.223529	1.010129	4.03702	0.4271387	0.555375	0.4235354	11.22363	0.6584079	1.782456	0.3375865	0.6721962	0.3732583	0.8559209	0.7265918	0.3806344	0.1456917
TCGA-FB-AAPQ	3.0958904109589	1	0.8000034	1.44886	1.525329	0.3344427	0.3877412	1.122143	0.1712474	1.190577	0.7637401	2.016301	0.7643962	0.9344649	3.195339	0.8117574	1.427457	1.412254	0.4760631	0.9530094	8.229902	0.4232866	0.9375798	0.4340647	0.4133618	1.275246	0.9463521	1.868486	0.237716	0.1873286
TCGA-IB-A5SS	1.26027397260274	1	0.04131666	1.02096	0.5792643	1.807135	0.3395928	0.830416	0.1459289	1.876924	0.5448751	0.6091784	0.8142277	1.56607	1.970531	0.8992633	1.658742	0.4680106	0.4056783	0.3751172	7.94311	0.4689161	0.8433476	0.07397786	1.921349	0.6660442	0.7090297	20.0451	0.3753508	0.1117428
TCGA-3A-A9J0	2.03561643835616	0	0.248799632	1.076529758	1.961799394	3.845351096	0.884303343	0.677440257	0.310147486	2.264076648	0.916782161	3.629604792	0.634518296	0.827403426	6.294742249	1.568191617	2.350252575	1.326237367	0.654634292	1.994491529	10.308873472	0.8177252	0.817583234	0.62891018	0.930131689	2.350997323	0.77031244	4.673183116	1.451980549	0.746398895
TCGA-US-A774	1.9041095890411	1	0.727026544	1.104918217	1.002657108	1.733180895	0.640674865	0.702623584	0.48102623	2.360666539	0.72635356	3.361872985	0.828864605	1.513159802	3.292891638	1.046204489	2.444392601	1.283427232	0.943933658	1.930110556	8.95463209	0.923217783	2.143042592	0.301230886	0.596080128	0.876834413	1.644501754	6.648825708	0.381231803	0.520006965
TCGA-IB-A5SP	1.32054794520548	0	0.1926758	1.279479	0.800396	0.51014	0.304366	0.6258675	0.2688489	1.15653	0.5385175	1.769791	0.5906542	1.100293	1.782179	0.4779051	2.368359	0.4619083	0.6539683	1.811436	5.124857	0.8472837	2.422581	0.2044372	0.02212346	0.9848864	0.8106772	0.2357212	0.6503572	0.4411432
TCGA-F2-A44G	0.638356164383562	1	0.1706485	2.817164	0.5517099	3.220022	0.4411144	1.020446	0.5479311	1.599959	0.5001055	3.260913	0.4585869	1.953438	2.798134	1.142828	2.657371	0.9539503	0.7277668	1.289415	7.246646	0.5417467	1.299966	0.6666495	2.236415	1.298687	0.8301459	5.508755	0.6800719	0.4315573
TCGA-HZ-7920	0.646575342465753	1	0.5438925	1.995974	0.62648	0.5445037	1.093754	1.115825	1.011057	1.218404	0.8668804	1.486244	1.071849	0.4413718	3.574518	1.693411	9.755827	0.8029232	1.290845	1.414697	10.74891	1.166253	3.259817	0.8884197	0.07395508	0.8743519	1.791294	0.3939885	0.9246536	0.3391738
TCGA-IB-7891	2.5013698630137	1	0.7262589	0.8744603	0.5203464	1.019275	0.5326547	0.9267902	0.2985854	0.9058382	0.460306	0.6101458	0.5225157	2.281053	3.038925	0.617617	3.147122	0.03730897	0.7420223	0.4661274	9.188532	0.2817965	1.312758	0.2064084	0.125086	0.4759998	0.7862599	1.332767	0.4189122	0.1959746
TCGA-2J-AAB8	0.219178082191781	0	0.634637488	2.398944374	2.469169405	1.59186736	1.528848959	1.580474993	0.531322412	1.870065132	0.464970019	6.099495591	0.500272201	1.739595472	3.717767751	2.17229788	2.566756063	0.821576732	1.815554536	2.861821196	8.977934509	0.492492698	2.060534729	0.606039626	0.349778381	1.212522426	1.595944442	1.319915485	0.488085605	0.174365047
TCGA-HZ-8002	1.0027397260274	1	0.2157945	1.017515	1.089848	0.8882533	0.5604954	2.075931	0.5472048	1.032616	0.4499849	1.824093	0.9377667	0.3412564	4.836506	1.222835	7.345474	1.002827	0.9175577	1.512267	11.9328	1.352572	1.97352	0.3170314	0.25731	1.183043	1.198913	3.411754	0.84258	0.3591544
TCGA-HZ-8317	1.03561643835616	1	0.15845226	0.979648535	1.509661291	1.38421315	0.52434332	0.718804504	0.308771087	1.395351247	0.652510153	1.355061385	0.990624183	0.982861455	2.61538111	0.878193092	2.924778033	1.025630322	0.739156175	1.689703445	8.814325757	0.686893694	1.338329682	0.469589362	0.084695476	0.73554692	0.627894367	1.624344697	0.460134543	0.168883287
TCGA-FB-AAQ2	0.419178082191781	1	0.421534	1.401272	1.259608	11.46805	1.025725	1.864309	0.8245898	1.592462	0.532153	2.275212	0.9713002	2.766439	2.879285	0.9120463	2.568878	0.9654716	1.315971	1.267418	8.55219	0.4076414	0.9753828	0.3715744	1.125893	0.8877028	1.237352	2.570607	1.219462	0.5412143
TCGA-HV-AA8V	2.52054794520548	0	0.710225339	2.059095403	2.433020054	2.503680678	0.841446371	0.966454609	0.693036263	1.853979618	0.754741599	4.605691203	1.286157079	2.137520845	4.305567168	1.799702865	4.041547265	1.822293278	0.963310631	2.730914077	9.366341306	0.849069749	2.777041504	0.687386511	0.357055278	2.157011332	1.335872441	1.479471039	0.634794523	0.711970364
TCGA-IB-7889	1.31780821917808	1	0.9743969	1.79691	1.069249	3.804218	0.5185134	1.287509	0.9851473	0.9192239	0.6493633	1.065583	0.542442	1.584435	5.690289	1.253487	4.007689	0.2494325	0.8768586	1.051145	10.14613	0.6920727	1.868863	0.31542	0.1877349	0.8033694	1.731277	3.09134	1.232043	0.1701566
TCGA-HZ-A77P	0.904109589041096	0	1.085413713	2.627584564	1.592229412	0.355115704	1.052991682	1.149698743	0.666720276	3.244705343	1.117936603	2.88629703	1.054012563	0.646785118	3.964942627	1.755792934	5.389129981	1.086093839	0.880967247	2.418609016	11.197066023	0.659195216	2.951780555	0.5633169	0.162560388	1.352454878	1.856022974	1.010361984	0.871061837	0.664500095
TCGA-HZ-7924	2.3013698630137	0	0.6710174	1.13467	0.7806816	0.0773848	0.4660312	0.9395093	0.2360928	1.458327	0.7769918	2.437673	0.5015903	0.3171234	2.327497	0.8780955	2.023033	0.6240465	1.152787	1.865422	9.632013	1.562173	2.088059	0.497157	0	0.6238548	0.994596	0.04246181	0.5160646	0.4648741
TCGA-IB-AAUR	0.926027397260274	0	1.294983	2.178843	2.574774	0.9376301	1.245584	1.366024	0.6287055	3.376598	1.256883	9.387717	1.341786	1.681056	4.167641	2.503391	9.861975	3.067702	1.296273	5.813023	8.887638	0.65269	4.876397	1.338619	0.227638	2.559912	1.513693	1.359716	1.116585	2.104499
TCGA-HZ-A49H	1.34520547945205	0	0.2461474	2.895615	2.138936	0.3722642	0.6561574	2.292853	0.8182433	2.702151	0.5887603	2.583705	0.7704256	1.748791	3.314711	1.35754	5.192943	1.077796	0.6002663	2.043702	9.23276	1.213512	2.1155	0.8814583	0.0224443	0.753472	1.555956	0.1594264	1.219356	1.320245
TCGA-IB-8126	1.26575342465753	0	0.472595294	0.982876493	0.923462069	0.225793401	0.379940195	0.657912189	0.317940822	0.773656	0.436933355	1.599494076	0.931343847	0.80964	2.614991972	0.489814675	1.746749273	0.7647541	0.552416572	1.533456592	6.561243839	0.510822528	1.18466075	0.322356667	0.104652866	0.585545857	0.626799552	0.309737722	0.253125705	0.295627792
TCGA-2L-AAQE	1.87397260273973	1	0.166967871	1.631161975	1.256097374	2.242363165	0.618177523	1.152516545	0.196574807	1.8108284	0.820628832	2.966780774	0.795188916	1.251450079	2.606158819	1.770449722	3.053711404	0.810562645	0.698270312	2.312941424	6.808985216	0.534479357	2.152494136	0.149478759	0.280385008	1.109695331	1.772893526	0.842613363	1.043341677	1.053668458
TCGA-3A-A9IO	5.32054794520548	0	1.593147	3.255206	4.286522	0.05755707	2.353544	2.523615	1.018869	2.060674	3.251902	3.390707	2.532365	0	8.277636	4.697985	2.877768	1.188228	1.945506	5.159555	11.35419	2.381055	4.225991	1.54953	0	2.232436	1.443571	0	2.132849	1.39825
TCGA-FB-AAPU	1.04383561643836	1	1.628792	0.891998	3.561828	0.3329888	0.2631447	0.7214723	0.2164076	0.8024256	0.9988161	2.99586	0.5634868	0.2099369	2.869099	1.265188	1.475915	0.3965964	0.5904662	0.466439	5.743655	0.2139651	1.623658	0.3656888	0.09497648	1.813709	0.6808219	0.1405494	0.3180756	0.1420378
TCGA-FB-A78T	1.02739726027397	1	0.1308297	0.8106724	2.676484	0.9202786	0.5357669	0.9977634	0.9107776	1.229167	0.7084784	9.513674	0.9640456	2.192621	5.445566	1.904701	3.166681	2.172315	1.005328	2.734472	8.230343	0.3178228	2.102155	0.8962676	0.2116165	2.522479	1.052872	1.002103	0.8990018	0.9318383
TCGA-US-A77G	0.0328767123287671	1	0.8781165	1.716514	2.118479	1.474173	0.7864116	1.044376	0.3581756	2.614682	0.5926981	3.638667	0.8448133	2.167714	3.213725	1.065012	2.59083	1.969217	0.5280324	4.281677	5.016811	0.8209447	2.168998	0.6437664	0.0857429	1.431405	1.076618	0.1903279	0.9013395	0.5342871
TCGA-2J-AABK	1.32602739726027	0	1.83577	2.137309	2.103366	0.5307341	1.482918	2.468499	0.8139925	1.083051	0.6637588	4.740978	1.996812	0.98026	5.416568	1.876047	4.913384	1.92899	1.274494	3.155345	8.131527	1.040696	3.329651	1.109884	0.0369562	1.678919	1.108455	0.1312537	0.7494722	0.6079497
TCGA-IB-AAUU	0.671232876712329	0	0.204015717	1.787922652	1.308074906	1.855037918	0.75911922	1.211503959	0.480384039	1.941266214	1.214468409	2.140332771	0.829236174	1.966023547	3.228657354	0.939322361	1.911147227	0.701544107	0.723370958	1.666092349	7.016458269	0.534332359	1.479432719	0.50227654	0.395306004	1.045790344	1.935105267	0.456290044	0.272130304	1.182363812
TCGA-IB-AAUN	0.394520547945205	1	0.3980143	2.116829	2.412485	4.384879	0.7905418	1.026689	0.4042743	1.954692	0.7776185	2.501952	1.138101	1.644509	2.97767	0.9930255	2.506526	0.7577259	0.681134	1.519364	6.993387	0.599567	1.94511	0.2235759	1.040367	0.9270021	1.25626	3.093463	0.5581895	0.313587
TCGA-HZ-8003	1.63287671232877	1	0.7225548	0.9202338	0.6143624	0.6918926	0.3730775	0.4995454	0.5288005	0.7672534	0.3648451	1.60946	0.5580303	2.107717	2.032103	1.569382	2.247502	0.8848294	0.5219745	1.005314	5.926284	0.4432707	1.447591	0.2797278	0.1664913	0.3866074	0.809442	0.8869661	0.2928694	0.2716238
TCGA-IB-A7M4	1.32328767123288	0	0.9342116	0.9059501	0.7387453	2.242604	0.6614957	0.2844932	0.446821	2.007257	0.6791071	2.494356	1.438321	1.612975	2.480943	1.759609	2.656664	0.7086291	0.5414499	1.7051	7.69987	1.835077	1.505443	0.6795403	1.018211	1.246738	0.8451311	2.209948	0.6314778	0.518859
TCGA-2J-AABF	1.89315068493151	1	1.167222	1.297847	2.881207	1.668139	1.05163	1.401966	0.5113284	2.452916	0.8153951	8.111229	1.348051	3.431974	5.498615	1.127081	3.777903	1.581321	1.208257	3.406583	8.878734	0.9479198	2.146301	0.5054695	0.4039392	1.750342	1.119174	0.3885459	0.7515499	0.5201911
TCGA-FB-AAQ3	0.0849315068493151	1	0.1661117	1.442487	1.792436	3.935118	0.8528106	1.483844	0.08691858	1.450299	0.2772112	1.814202	0.9820693	5.027561	2.880883	0.98884	1.481977	0.4181366	1.751826	2.570577	4.897271	0.9667975	1.506951	0.3304717	0.7724693	1.002217	1.096937	4.420088	0.3939045	0.4849119
TCGA-2J-AABV	1.78630136986301	1	0.6893779	1.044003	0.4215506	0.2034321	0.778312	0.5927564	0.4965199	1.194922	0.3030455	1.030226	1.438473	0.5001998	2.419314	0.6517754	4.080926	0.5249656	0.3716223	1.500014	3.152777	0.5664414	1.045556	0.3485188	0.1005746	0.366996	0.7114645	0.1786004	0.4303856	0.350956
TCGA-HZ-7919	1.62465753424658	1	0.5685161	1.116248	0.550818	1.767664	0.463069	1.096482	0.4183287	0.4653409	0.4642528	1.701531	0.3501172	1.917502	2.177373	0.5948961	2.853031	0.1533289	0.9432753	1.192844	6.969062	0.4136072	1.908625	0.381725	0.4773475	0.7168334	1.267582	1.238908	0.3894107	0.1830449
TCGA-H6-8124	1.07397260273973	0	0.9051642	2.868995	1.676431	2.18582	0.7793233	1.86276	0.8472399	1.132049	0.8155788	3.604807	1.772728	2.022662	4.095211	1.091887	2.166838	1.055339	0.8955059	0.778813	9.71875	1.374314	1.570372	0.2013298	2.875909	0.9285757	1.151604	5.045138	0.9015251	0.4344379
TCGA-FB-AAPZ	1.96164383561644	0	0.6344464	1.798667	1.590978	0.9680944	0.3946249	2.730651	0.7967436	1.454057	0.4570828	2.718362	0.416768	0.7064979	4.107874	1.345475	3.169744	0.615997	0.8305968	2.026953	9.397112	0.3692583	2.226525	0.3029286	0.5572914	1.890008	0.9507852	2.619631	0.6953126	0.4575704
TCGA-2L-AAQM	3.78904109589041	0	1.252481	3.901845	4.215284	0	2.181903	4.295937	2.095445	1.982912	1.213453	13.13357	2.143493	0.2964486	8.974549	4.193913	16.14363	2.880141	4.243103	11.08138	11.0235	5.294585	3.186822	3.895005	0	4.343866	2.569697	0	4.230085	2.57238
TCGA-XD-AAUH	1.08219178082192	0	1.768128	2.364701	2.594363	0.9474799	1.385429	2.192934	0.5677239	1.894576	0.948017	3.719008	2.787561	0.9913479	6.578979	3.229391	8.088004	1.404582	2.121878	3.598754	11.30519	1.010369	3.660873	1.26634	0.1245807	1.672907	1.974076	0.4867071	1.279475	1.788586
TCGA-3A-A9IH	2.7972602739726	0	0.5755498	2.121784	1.648761	2.505971	0.8587932	0.8730469	0.4602613	1.919947	0.6603655	1.855667	0.813226	0.9209049	4.030382	0.5454395	3.778443	0.4920367	0.5568253	1.512446	8.368137	0.9480552	2.029944	0.4666538	0.7069946	1.375904	1.350346	2.809887	0.7641848	0.3188724
TCGA-IB-7654	1.3041095890411	1	0.5926084	1.214941	0.3286133	4.906274	0.2348235	0.3511763	0.490269	1.160213	0.5808588	0.7871621	0.4418906	0.6585366	2.083305	0.7776469	2.700655	0.1555069	0.4805216	0.5186952	8.440107	0.5033791	0.9463605	0.2867759	0.3103387	0.5345042	0.8061274	3.571126	0.309487	0.4579247
TCGA-LB-A8F3	1.03835616438356	0	1.172401	1.219821	1.1141	0.08512681	0.7566467	0.6313765	0.5230582	2.54555	0.6781301	2.687384	2.675259	0.9514098	3.938182	1.652954	3.897598	1.2781	1.130957	0.9379476	6.575205	0.9050205	0.9015489	1.414194	0.2295586	2.499013	0.9175021	1.324864	0.7972639	0.6293942
TCGA-HV-A5A3	0.350684931506849	1	0.6704046	3.18149	1.77482	5.682121	0.5764851	1.053712	0.6619781	1.540008	0.4515641	5.592244	0.7671291	1.444916	2.175348	0.7241419	2.199487	2.239689	1.27404	3.003857	3.974327	0.8307198	1.719233	0.6195436	0.6034032	1.247695	1.195173	1.845402	0.5363834	0.2339535
TCGA-F2-6879	0.915068493150685	1	0.4739107	1.151023	1.076294	0.7457504	0.3178134	0.6970874	0.4631997	0.9880591	0.3603152	1.920099	0.5991289	0.8042342	2.853408	0.5090002	2.345358	0.6945353	0.926741	3.401296	6.705678	0.6869576	2.055712	0.1601022	0.7484697	1.031772	0.7961622	7.285618	0.3197745	0.08291405
TCGA-3A-A9IX	2.84109589041096	0	0.6896598	2.036396	1.733269	0.6539792	0.7672591	1.611864	0.7393376	2.230461	0.6983578	2.204539	1.966846	1.008606	4.317559	1.689743	5.762667	0.9436166	1.076605	2.460296	9.740077	1.096489	2.457637	0.1204724	0.5562494	1.198822	1.384596	0.9260513	0.8538179	0.5545823
TCGA-US-A77E	1.17808219178082	1	0.1050921	1.278907	1.84334	1.116438	0.6042343	0.5421759	0.3784595	1.517997	0.5797361	3.533683	0.9746121	3.050115	4.245627	1.200598	2.448755	1.280453	0.7014045	1.925637	9.684519	1.036213	2.52367	0.5755739	0.9774197	2.384726	1.74348	2.620571	0.4778125	0.8025215
TCGA-H8-A6C1	1.83835616438356	0	0.5558407	1.669515	3.8724	0.6599311	0.856099	1.624981	0.3839165	1.929056	1.286876	7.576184	0.9055271	2.018779	4.6786	2.283102	3.015055	2.59045	1.439207	2.996697	8.97272	1.345795	2.293028	0.583873	0.3676198	2.490053	0.9134405	1.34644	0.7352738	1.053739
TCGA-IB-7886	0.336986301369863	1	0.08141699	1.272621	0.6384839	1.402304	0.2990247	0.4231461	0.2300495	0.506474	0.3777867	1.904261	0.2353245	1.869056	2.183923	0.6542966	1.104078	0.2810646	0.7579627	0.7803421	6.979611	0.8719031	1.865957	0.1166223	0.3870271	0.6263065	0.847537	2.002085	0.2316792	0.100661
TCGA-HZ-8636	1.49315068493151	1	0.986765006	1.613939941	1.700119328	1.987229526	0.615452872	1.040182403	0.335117111	2.423056292	0.900221532	2.812232038	1.290179532	0.80461507	2.501205918	1.175521191	1.72683876	0.64485506	0.962669986	1.413817891	7.974731756	1.192805103	1.10085971	0.645565879	1.441339366	0.713781067	1.918519332	3.865414877	0.290059978	0.322596252
TCGA-IB-7646	0.397260273972603	1	0.1220846	0.7483501	0.1855436	1.752293	0.2531216	0.760086	0.1597031	0.6661899	0.4571675	0.3076977	0.6683116	11.99142	1.882061	0.6359086	1.234411	0.04390164	0.532764	0.101573	7.42844	0.3789613	0.3788955	0.4371871	1.91346	0.4603653	0.4135119	7.243927	0.2190826	0.06289206
TCGA-IB-AAUQ	0.501369863013699	1	0.7646872	1.414288	2.091903	4.960532	0.6091871	2.69806	0.289746	2.07198	0.4958548	2.817832	1.558934	2.845961	4.451156	1.118398	2.634784	1.422319	0.9205552	3.271003	9.030775	0.7980397	1.775212	0.2518031	0.6539816	1.640633	1.39559	3.532412	0.9632737	0.6520216
TCGA-H6-A45N	1.08767123287671	1	0.339284095	1.774944134	1.760296791	1.115142211	0.914828568	1.710146603	0.661152568	2.355749567	0.917167187	6.58147329	1.429479231	0.661427133	4.869699968	1.25361396	2.63031199	1.741749731	0.765827287	4.695591302	9.157958983	1.715937167	2.111556014	0.251375716	0.435247733	1.627922004	1.636971206	1.223779286	0.823297647	1.55496347
TCGA-3A-A9I5	4.91506849315068	0	0.5049258	2.720283	4.143874	0.8113582	2.018978	3.844096	1.337535	2.479747	1.161831	3.364429	1.834638	1.256994	16.52875	3.804157	6.841559	1.225607	1.773082	2.351206	14.1563	1.597946	2.441001	1.751644	0.1222946	7.773717	1.301129	1.911104	1.374314	0.6340262
TCGA-F2-7276	0.591780821917808	1	0.1814219	1.127102	0.7779893	1.279094	0.4966887	1.075095	0.4387291	0.9150636	0.6178963	1.824054	0.9083149	1.108829	3.333492	1.510512	7.874113	0.7617134	0.7917056	0.9619427	10.5484	0.5821748	2.570606	0.2809406	0.09120716	1.14821	1.223728	1.106766	0.6391869	0.2273345
TCGA-HZ-A4BH	0.531506849315069	0	0.5850141	2.099122	1.229563	2.281623	0.5071472	0.834277	0.3023778	0.7007486	0.7370056	3.236595	1.124768	2.676697	2.573601	0.9077879	2.673271	1.339192	0.6538014	3.162526	7.655096	1.146032	2.299331	0.5109625	0.2211782	0.8474318	0.8104703	1.963842	0.5020464	0.4410306
TCGA-LB-A9Q5	0.857534246575342	1	0.08857869	0.6293478	0.6388403	0.5756554	0.3434546	0.5885379	0.1516881	1.700532	0.4955815	1.290795	1.396497	0.5380266	1.787607	0.6471369	2.758729	0.7818443	0.4743997	1.109467	4.307415	0.3374461	0.5190577	0.3460385	0.1747529	0.7196588	0.4874168	1.90629	0.4459019	0.3733482
TCGA-2J-AABE	1.85205479452055	0	1.090394	2.095555	1.85821	0.6837614	0.8894738	1.393542	0.7155294	2.940886	0.7006588	5.352214	0.915899	1.332126	2.790112	1.316815	2.583508	1.504144	0.7605579	4.671314	7.791341	0.6242236	1.881947	0.3840709	0.8589642	1.405405	2.13259	2.75547	0.4845995	0.690637
TCGA-S4-A8RP	1.92328767123288	1	0.7067799	2.769287	4.152609	1.138233	2.041076	0.9392027	0.8699299	2.169422	1.747661	6.995821	0.9496715	0.9906872	5.961708	2.366642	3.955322	1.923515	1.191666	5.286283	9.545158	0.8414132	3.140731	0.632748	0.4232921	2.116998	2.465951	1.105415	0.8060877	1.092296
TCGA-3A-A9IN	5.70958904109589	0	0.8866056	3.287108	4.244497	0	3.824695	2.09029	3.064115	2.879403	1.262482	7.979576	5.326246	0.2572353	11.45793	1.963229	5.58797	1.66611	1.528899	10.80413	9.588071	0.9488093	3.902117	2.150773	0	4.424448	1.869132	0.1968171	3.076657	2.210014
TCGA-3A-A9IU	1.25479452054795	1	0.367327105	0.968938985	1.400231265	1.457577345	0.556478029	0.968241436	0.482088755	1.656116665	0.82060718	4.553106668	1.162973646	2.816361189	5.263554648	0.725895292	1.482768814	2.572524318	0.709514016	1.803612051	9.471927093	0.714971359	2.044269009	0.258768229	1.138787637	1.907410419	1.325902873	4.475493212	0.604371434	0.279190497
TCGA-S4-A8RM	2.01917808219178	0	1.932719	1.571362	4.148163	0.5611667	0.8614387	1.362597	0.2048619	1.22081	0.9151737	4.435728	0.3919033	1.054013	4.138709	2.080926	2.062493	3.057132	0.9491839	2.615198	8.847005	0.5642456	1.89607	0.2225435	0.3082606	1.785685	2.505005	0.7184748	0.4158127	0.5570478
TCGA-RL-AAAS	0.0246575342465753	0	1.365295	2.69471	1.486156	1.568853	1.206808	1.427984	0.7742403	2.562687	0.8222273	2.270006	2.282069	1.689953	4.810057	1.579739	3.290667	0.6014905	0.8890209	1.782367	12.35668	1.347949	2.856694	0.7679286	0.06648199	1.415123	2.041075	0.4328822	1.030777	0.441885
TCGA-3A-A9I9	1.73698630136986	1	0.5222193	1.549891	2.712531	2.097478	0.7166006	0.5797555	0.9339035	2.921784	0.7603695	4.098494	1.432977	1.358969	3.668607	0.9296585	2.406175	0.8985402	0.7644441	4.147915	6.105638	1.292708	2.016842	0.5681246	0.1844413	2.422891	1.246749	0.7642388	0.54906	1.532404
TCGA-HZ-7922	0.010958904109589	0	0.5568232	1.751509	0.4329275	1.595161	0.3020739	1.113794	0.2484226	0.662066	0.6012028	0.8863564	0.6930517	1.355595	2.236361	1.020576	2.510014	0.3035122	0.6906079	0.583721	8.002679	0.4093646	1.48605	0.1259365	0.4179375	0.3845782	1.1646	3.000963	0.6220755	0.2174008
TCGA-FB-AAQ0	1.2958904109589	1	0.7586665	2.759607	4.812267	1.003765	0.8741442	1.137402	1.177838	0.9417099	0.3725963	5.648098	0.6900483	1.671083	3.759312	1.786643	1.695843	1.403057	1.127834	4.113911	5.413258	0.8734084	2.54364	1.074778	0.8787761	1.895695	1.009261	3.947226	0.4520317	0.721529
TCGA-HV-A7OP	2.67945205479452	0	0.8595273	2.99771	0.5135133	0.01239058	1.773305	2.021791	0.09305192	0.9218787	0.2461039	0.7470077	1.051368	0.9647568	6.716638	1.323271	15.86551	0.447642	1.55209	0.9173226	4.342874	0.8280151	0.5943692	1.415165	0.09188644	0.6705862	0.8233393	0	0.9003866	0.7328885
TCGA-XD-AAUI	1.0027397260274	1	0.6318531	1.602667	1.90733	1.375387	0.4517378	1.840123	0.4788284	1.14137	0.5587087	2.921415	0.9732546	2.090301	5.542108	1.215949	4.12093	1.081228	0.8715728	2.615784	8.977522	0.659412	2.247073	0.2080623	0.472831	1.832166	1.385706	1.119538	1.273509	0.2693794
TCGA-2L-AAQJ	1.07945205479452	1	0.6313476	1.574766	0.5512132	3.082996	0.8116544	0.5890603	0.2530379	1.550309	0.6003434	2.193861	0.8471129	1.38078	4.519578	0.7646592	1.581925	0.6521152	0.424994	0.8650259	11.03421	0.1876365	1.876039	0.3848285	0.2915134	2.461777	1.210786	1.737891	1.0925	0.1868398
TCGA-F2-6880	0.808219178082192	0	0.171808431	0.577204848	0.488081776	0.04143738	0.340557665	0.418563217	0.497904494	1.42791896	0.300166376	0.719479295	1.093883489	0.033962132	1.421079153	0.575297928	2.546807331	0.47049631	0.230693408	0.846110785	3.548688145	0.507668705	0.59631843	0.141980578	0	0.35134353	0.434757654	0	0.243939786	0.245097342
TCGA-XD-AAUL	1.36438356164384	0	0.6411297	3.109729	1.705623	2.301575	0.700351	0.257934	0.80329	1.848754	1.189399	2.91748	1.043236	2.720732	3.101119	0.8272124	2.392905	0.6472332	0.6288681	2.083246	8.585338	0.8626911	1.567108	0.2948859	0.8388166	1.490495	1.075822	4.144894	0.7192615	0.4181513
TCGA-HV-A5A4	0.635616438356164	0	0.7090608	2.328417	1.93973	1.309478	1.052391	1.176929	0.1467767	2.104673	0.5937104	4.760342	0.8599056	4.485222	3.297292	1.095821	1.751797	2.420894	0.9860846	3.559032	6.635702	0.9795603	2.578224	0.5022514	0.2657202	1.577822	1.250858	0.9437322	0.449442	1.180115
TCGA-3A-A9IL	7.50958904109589	0	2.679493	5.854672	5.41703	0.2031071	7.195077	3.012847	1.767976	3.723645	3.958645	14.31551	4.903301	0.1513335	8.170651	6.211552	7.40801	5.003028	3.099935	15.28485	9.09936	2.724857	3.669417	1.581645	0.02282133	4.596775	3.47092	0.04052614	2.904283	2.753105
TCGA-IB-AAUT	0.786301369863014	0	1.098338	2.54428	1.118009	0.9503584	0.7262883	0.9541588	0.8420163	1.839834	0.6050862	3.888373	1.91281	1.925408	4.016434	1.197413	2.096508	1.653331	1.133235	3.174941	10.07368	1.48663	2.853834	0.6707729	0.1319794	2.224955	1.251054	0.6562333	0.5205754	0.7631862
TCGA-IB-7885	3.44383561643836	0	0.1424696	0.7394923	0.603475	2.14991	0.3920335	0.4478545	0.411215	1.286515	0.710464	1.376069	0.5071881	5.125591	4.431601	0.8925585	3.099727	0.5057102	0.3810553	0.9360289	11.3424	0.9308398	1.14545	0.0987457	1.082839	1.034609	1.094574	7.033786	0.4453497	0.4261553
TCGA-YH-A8SY	1.06301369863014	0	0.192373458	1.080937474	1.091508494	4.575120205	0.468494666	1.215055223	0.436193993	1.67958654	0.412389603	4.439083193	0.533562921	4.723837143	1.779382601	0.524870794	1.830691211	0.784012022	0.513026037	1.669881765	4.950784015	0.348334116	1.469638222	0.30617463	1.413680053	0.967220768	1.265672271	7.962719549	0.328778126	0.484496117
TCGA-IB-7645	4.11506849315068	1	0.7799575	0.8187861	1.512054	1.424919	0.3165095	1.07725	0.4338238	0.7238661	0.4814489	2.340359	0.6293485	0.7259703	3.749172	1.069348	6.377661	0.5962809	0.67001	1.29681	9.900808	0.5147129	2.348795	0.3518793	0.1713561	0.7711754	0.9212514	0.4395361	0.5597007	0.2088075
TCGA-HZ-A49I	0.843835616438356	1	0.5870771	1.385965	1.974979	2.915293	0.9869224	0.5411754	0.4856929	1.597449	0.9009369	4.055037	1.25076	4.19976	4.568009	1.009475	2.208306	3.029757	0.9866937	2.180166	9.252083	0.9419524	2.045514	0.7954778	0.270549	2.360381	1.179636	1.179264	0.29287	0.7846928
TCGA-FB-AAPY	2.9013698630137	1	1.316465	1.521322	2.499307	1.389409	0.9204755	0.9113351	0.5081646	2.013784	0.6799032	6.266071	1.219207	7.801255	2.844582	1.878889	1.694351	1.583177	1.004575	2.644842	7.505561	0.7536436	2.627634	1.133489	0.1784177	1.798512	1.306301	0.9505028	0.5394275	0.7560027
TCGA-IB-7652	3.05753424657534	0	0.4912765	2.061382	0.522648	5.036674	0.270235	0.6649211	0.3488703	1.742515	0.6084632	0.7311254	1.060365	3.627086	1.839288	0.3916743	1.586213	0.555227	0.6550739	0.6627372	6.632691	0.8169459	1.172847	0.2513243	0.2659304	0.5292973	1.433126	0.708359	0.1934129	0.2892364
TCGA-3A-A9IZ	0.843835616438356	1	0.2732192	1.690874	1.264877	3.083933	0.5228985	0.5632188	0.247436	1.238594	1.239547	2.701478	0.3313435	2.268355	2.624375	0.7037464	2.475044	0.7482091	0.825438	1.117342	7.747041	0.6605367	0.9934554	1.053665	1.498599	1.592963	1.078546	9.082837	0.2060859	0.4222479
TCGA-2J-AAB4	1.9972602739726	0	1.142809383	2.357140157	1.453309876	1.572712241	0.60379053	1.14375301	0.349090681	1.395531555	0.493318946	2.821133852	0.973896294	4.698806953	3.214021542	0.786020737	1.917884873	1.159558009	1.213077806	2.275763714	8.676295715	1.682609201	1.592726231	0.530908744	0.517077454	1.083170307	0.777622503	0.884218121	0.30643055	0.49643415
TCGA-FB-A7DR	0.967123287671233	1	0.147618757	1.180263417	0.913008367	3.67858732	0.695769013	0.594174343	0.181350977	2.237957414	0.804098122	2.329376186	1.11305606	1.748289693	2.448848115	0.773685662	2.40493986	0.997050978	0.686204984	1.244725166	9.830390158	0.358608253	2.068534582	0.551609222	2.188750018	1.205271192	1.142943066	9.363615616	0.370207531	1.07125707
TCGA-3A-A9IB	0.613698630136986	1	0.3178861	0.7307129	0.854626	1.986518	0.5551878	0.534097	0.3097275	1.50734	0.5942983	1.75709	0.8640805	2.45068	2.58546	1.284665	3.227221	0.674046	0.5740224	1.173734	6.769099	0.4976265	0.8007746	0.1570146	0.5777131	1.153239	1.43036	2.323369	0.3477505	0.6945662
TCGA-RB-A7B8	1.27671232876712	1	0.6295966	1.274941	2.74755	1.034015	0.8524807	0.9860374	0.3882672	1.656439	0.6150357	4.896452	1.29983	2.041657	3.7437	1.405463	2.407281	1.164358	0.9158306	2.480649	7.502459	0.994611	2.222388	0.5904897	1.045648	1.331207	1.515545	6.189539	0.3890963	1.158349
TCGA-3A-A9IR	4.22465753424658	0	6.165784	8.688876	4.436248	0.01463169	4.571655	1.676918	1.593295	3.323159	4.350712	7.480384	5.104074	0.05996076	7.405423	3.984665	5.433192	3.662499	4.454772	12.48784	10.44212	1.262966	8.472623	5.096943	0	1.854311	3.331265	0	0.9421128	9.177351
TCGA-US-A77J	1.55616438356164	1	0.4231806	2.858693	1.464803	1.960467	1.319926	1.304482	1.057446	2.84174	1.063012	4.179212	2.8593	1.64231	5.452009	1.388095	8.321367	1.397533	1.149486	3.970618	11.24269	0.6031791	2.857645	0.4329765	0.08032315	1.826982	2.318281	1.616563	1.165674	1.041071
TCGA-3A-A9IC	2.02191780821918	1	0.7163367	1.146751	0.9973136	0.7620333	0.8297429	0.872577	0.1505997	2.010291	0.5435711	3.868778	0.7562599	1.643588	2.617801	0.9423238	2.807408	1.324773	1.004791	1.058404	6.212369	0.4020298	1.923911	1.328415	1.467306	2.691566	0.8612364	7.887351	0.6788105	0.4744568
TCGA-IB-AAUO	0.654794520547945	1	0.3267372	1.532773	4.870477	5.109694	1.078364	0.7797589	0.6280402	1.539147	0.7670106	6.836706	0.6044787	15.14777	4.764586	2.724022	3.783562	1.726454	1.294901	4.673458	6.921773	0.6519993	3.323903	0.7641156	0.578829	2.097057	1.283961	2.12919	0.6461649	0.8656414
TCGA-XN-A8T5	1.97260273972603	0	0.2630185	1.813773	1.726853	1.9682	1.168552	1.196106	0.8670404	1.851456	1.15621	4.666835	1.174883	0.6308367	5.108929	1.232999	6.100999	1.361974	0.9182278	2.153272	10.1409	0.7347895	3.013998	0.5651246	0.02718034	1.676157	2.007338	0.4344018	0.9608382	1.192351
TCGA-HZ-A8P0	0	0	0.8070653	1.132631	2.509959	0.7458205	1.147414	0.8692626	0.7601401	2.54504	0.5166095	3.931164	1.038	1.833826	4.479032	2.105063	6.002767	9.623112	1.13073	2.779883	8.341681	0.7120048	2.372937	0.3042227	0.5794254	1.960551	0.9576417	2.43205	0.8134385	0.5251717
TCGA-IB-A7LX	0.684931506849315	1	0.5621698	1.128852	1.255059	3.330744	0.5856524	0.881562	0.7303221	0.8885585	0.6911946	5.042114	0.8659201	1.2952	5.33434	1.730958	2.282888	2.174924	0.7895513	1.978935	8.27491	0.5415594	1.721582	0.3239536	0.9014684	2.595013	0.991976	3.379526	0.447261	0.53926
TCGA-2J-AABP	1.26849315068493	0	1.212818	1.122385	1.077216	0.3259419	0.7557712	1.496533	0.3337894	4.022427	0.9058868	2.596248	1.489934	3.116661	4.316061	0.949349	14.33331	0.6117144	1.065395	1.238381	8.383587	3.960264	1.929024	0.6768507	0.09766182	2.592573	1.96895	0.3902128	2.580209	2.190805
TCGA-HZ-7923	0.86027397260274	0	0.4204251	1.640659	1.912423	0.3372128	0.8687838	1.548282	0.7827517	1.632596	0.7342488	5.130555	0.9441411	1.356775	6.274041	2.389964	4.605696	1.455595	1.546686	3.554425	13.18888	0.8877284	2.857044	0.5251919	0.1970259	1.692289	1.683235	1.103464	0.6485591	0.6799687
TCGA-Q3-A5QY	1.13972602739726	0	0.5600515	1.782512	2.317785	1.260702	0.6762866	2.204045	1.183467	2.362588	0.9153387	5.84158	2.037589	1.918936	7.322108	2.067665	8.455679	1.951979	0.9086684	4.053822	10.9898	0.7522136	3.332306	0.5656693	0.0222599	2.826673	1.203044	2.29269	1.10994	1.154045
TCGA-2J-AABA	1.66301369863014	1	0.1248954	1.325041	2.680778	1.939903	0.443913	1.497958	0.9501172	1.840125	0.7672355	4.271348	1.24959	1.135676	7.39795	2.251901	3.49707	1.492473	0.8594703	2.481887	11.31609	0.2012986	2.353237	0.3440405	1.370095	3.249654	2.326092	1.586749	0.908821	0.593908
TCGA-HZ-8315	0.819178082191781	1	0.5859191	1.654002	2.024664	3.05536	0.7398427	0.7763206	0.4356726	0.9591713	0.6627424	2.424946	0.8102956	3.090598	4.135959	1.514481	2.366049	0.9980367	1.188729	2.339895	10.34913	0.5743404	1.590205	0.4417236	0.5736211	0.877956	2.0041	1.527955	0.4684049	0.3336095
TCGA-IB-7897	1.33150684931507	1	1.05875	2.214804	0.934801	1.271632	0.9059298	1.610387	0.923325	1.293032	0.7264473	2.659965	1.103957	1.180427	5.945776	1.763225	3.778284	0.9790115	1.613428	1.749153	12.07493	1.251982	2.816471	0.2006034	0.06946746	1.223072	1.683089	1.048563	0.4782169	0.2250926
TCGA-HZ-A77O	0.438356164383562	1	0.861665	1.259035	1.754194	7.748928	0.5935267	0.8461915	0.3460161	2.165072	0.597046	2.181811	0.868787	1.132887	1.760831	1.341987	2.788918	0.3891201	0.7141491	0.7052252	5.171956	0.6064691	1.320366	0.4305542	0.2070802	0.7405217	1.01956	2.353492	0.4777514	0.2890434
TCGA-LB-A7SX	1.07671232876712	1	0.2143904	3.306605	4.029777	2.203072	2.126236	1.31418	0.2931171	2.479399	0.6080289	8.471171	1.499191	10.30779	6.045048	3.566258	3.035639	2.238237	1.524085	2.454608	10.17501	1.593948	1.396784	1.783129	0.4073682	3.285913	1.844303	0.1522957	0.6063437	1.090185
TCGA-IB-A6UF	1.82465753424658	0	0.7037742	3.143037	2.016947	2.387336	0.4645476	1.567588	0.6944192	2.17254	0.8741044	3.608351	1.188796	0.8612077	3.487312	1.167067	1.793934	1.344925	0.9944823	2.183199	5.800359	1.123497	2.188999	0.7680697	1.787032	1.713624	1.637511	1.328405	0.440738	0.5593634
TCGA-3A-A9IS	2.73424657534247	0	1.065097	3.264397	1.672687	0	1.238515	1.185284	4.675261	2.324804	1.676303	5.488173	3.083697	0.03379075	7.571249	3.918703	7.109153	2.042714	1.348484	4.140283	12.76513	2.066346	3.50335	0.8946727	0	1.190027	1.897513	0	2.958014	1.707024
TCGA-IB-A5ST	1.73972602739726	0	0.7248323	0.9006189	1.161143	0.7534484	0.6962855	1.1136	0.7687931	3.110757	1.133867	2.843948	1.621458	2.147921	3.895816	1.093284	7.62015	1.225759	0.8833856	1.911839	9.586643	0.7753183	1.852023	0.374146	0.2429325	1.824629	1.054016	4.385896	0.7834467	0.3633066
TCGA-IB-AAUW	0.63013698630137	1	0.899211043	2.094180031	2.168605458	1.231621585	1.156464397	1.671831952	0.58504905	2.556704146	0.901530879	3.918382554	2.308361864	0.972952952	4.842676983	2.099772517	5.763441676	1.723149547	1.419890349	2.963494721	10.364355507	1.570067137	2.338803225	0.46606586	0.055021074	1.733328135	1.157278158	0.097706463	0.975923143	0.566847153
TCGA-HZ-A9TJ	1.65205479452055	0	1.862943653	1.6811391655	1.8416838055	3.762353305	0.8185555865	1.0897785085	1.295629885	2.470210813	0.7063497105	5.9586443085	0.7071538135	0.995252749	5.5146967175	1.239667403	2.4184281175	1.3100060775	0.7505055325	0.8077986275	10.255445429	0.210818755	2.5754638795	0.3379891925	0.1054481295	1.869821248	1.644080179	0.0843026	1.2724715945	0.4331981775
TCGA-2J-AABR	1.2	0	0.8411645	1.657332	1.062054	1.124508	0.6735114	0.9007746	0.6094282	1.815847	0.7314128	3.159095	1.530169	1.330214	3.783354	1.11427	4.651145	1.01714	0.7260828	1.508885	10.33933	0.7747068	1.708031	0.9930415	0.1432845	1.24437	1.443359	1.068668	0.661139	0.6285625
TCGA-HZ-7918	2.65479452054795	0	0.7461483	0.3988706	0.4114021	0.5150448	0.1953038	1.042759	0.2996285	0.4829077	0.4831028	0.6647583	0.5471386	2.021474	3.049541	0.5035669	3.158116	0.4492718	0.8708205	0.4590937	12.79861	1.131124	1.367055	0.08285182	0.05379557	0.4907493	0.6570828	0.6050246	0.4604114	0.03575623
TCGA-FB-A4P6	2.1013698630137	0	0.6972755	1.602801	3.728274	0.6757434	0.8636541	0.8750965	1.094556	1.504659	0.8901384	5.975122	1.332481	1.085961	6.449538	1.556544	4.750422	2.73535	1.03733	6.660894	12.36549	1.770877	2.31536	0.6809881	0.1637647	2.390306	1.53845	0.5234642	0.5118837	0.8490241
TCGA-HV-A7OL	0.69041095890411	0	1.175995	1.324024	1.050478	2.207303	0.8103722	0.5846904	0.3013929	2.16088	0.6857617	3.266379	1.103588	9.127775	2.164403	0.910784	1.02776	0.258911	0.8204083	2.623749	4.186044	0.3911134	1.753259	1.088625	0.198412	0.7692545	0.7965239	0.9689353	0.3414691	0.9149052
TCGA-OE-A75W	0.731506849315068	1	0.7078335	1.995464	1.516216	1.482346	0.7950997	1.171317	1.226436	1.869304	0.4354261	5.877098	0.8159012	5.079381	2.640496	1.073284	1.215337	1.512815	0.6410944	10.68037	5.234145	0.6062967	1.377382	1.482598	1.55266	1.601489	1.04856	5.073274	0.3466565	0.7017629
TCGA-2J-AAB6	0.802739726027397	1	0.4739794	1.125836	0.8212012	1.674349	0.3509698	1.385662	0.2976139	0.6983297	0.2662351	3.488235	0.5293072	11.08395	4.219728	0.4761339	2.368038	0.5624622	0.6377553	0.8931928	7.112396	0.7724189	1.052344	0.5657764	6.56346	1.126009	0.8627649	17.30913	1.066242	1.074353
TCGA-XD-AAUG	1.15068493150685	0	0.7064026	2.137636	0.9050752	0.3140034	0.9375593	1.437758	0.7158616	2.283538	0.6289204	3.569799	2.008865	0.5055239	4.094064	1.317426	4.020656	1.389085	1.190143	2.122484	9.802894	0.6869648	2.459195	0.3842492	0.7207561	1.335249	2.098282	1.427602	0.7220791	0.6909577
TCGA-IB-A5SO	1	1	0.5720311	0.9496547	0.7244753	0.8037712	0.5930045	0.3613021	0.4489762	1.976921	0.6208906	4.869834	1.356938	2.313868	3.784588	1.028661	1.644434	1.474201	0.843651	1.705392	10.03679	0.5178936	1.547721	0.341409	1.149433	1.653743	1.050072	2.770151	0.4338262	0.5893654
TCGA-IB-7651	1.65205479452055	1	0.895423	1.005425	0.4402414	1.035022	0.3373245	0.3216882	0.6412648	1.479351	0.4020864	1.123196	0.8619758	4.602058	3.177437	0.6632208	4.020059	0.6143117	0.6752644	0.3398766	11.26783	0.6052077	1.507215	0.3250856	0.6396292	0.8869214	0.9212366	2.816918	0.4950664	0.4081359
TCGA-HZ-7925	1.68219178082192	1	0.997312	1.098877	0.3607642	1.002694	0.3881621	0.5421582	0.3299283	0.7893326	0.3925168	1.196552	0.5035331	2.88057	1.972651	0.8279713	2.470735	0.4534788	1.231914	0.6850601	9.193118	0.5468722	1.806357	0.2066095	0.8560128	0.5594482	1.431613	4.015808	0.432632	0.3948786
TCGA-IB-7890	1.63835616438356	1	0.1205988	1.598069	0.5822013	4.181607	0.5673202	1.071525	0.4677106	0.6619537	0.4937613	1.265875	0.5592099	0.5104416	1.771667	0.3800691	2.506286	0.4591839	0.6965476	0.7542973	8.911846	0.79274	1.219388	0.1016157	1.649473	0.6099171	1.524668	8.982683	0.2782497	0.2192706
TCGA-HZ-8638	0.413698630136986	1	1.176714	1.480768	2.572896	0.242373	1.045593	1.40198	0.3842634	1.560745	1.283748	3.273148	0.9478927	0.8608132	4.856166	0.8628197	3.264384	1.417696	1.574251	3.553389	11.28135	1.049796	2.103842	0.6151585	0.01331405	1.258297	0.8759076	0.09457241	0.6440586	0.6371592
TCGA-2J-AAB9	1.71780821917808	1	0.507917	1.134172	1.270376	3.276034	0.4900042	1.060627	0.7517481	3.064594	0.7123587	3.028436	1.830313	1.267936	2.416136	0.7774868	3.107257	0.6575294	0.8232697	1.760353	9.161355	0.9121868	2.05791	0.6236092	0.584868	1.198424	1.661308	4.154436	0.7700946	1.70449
TCGA-HZ-A49G	1.80821917808219	0	0.5484924	2.237475	2.599412	0.50381	1.043392	1.580914	0.9458899	1.555521	0.5659936	4.556083	1.583311	1.746983	4.394522	1.810751	3.55634	2.200176	1.061933	3.563305	8.706482	1.294912	1.593461	0.331971	0.1676487	1.511894	1.219831	2.211565	0.6327501	0.6447069
TCGA-XN-A8T3	2.60547945205479	0	0.9488541	2.354198	2.554514	2.153351	0.9368034	2.128156	1.241229	2.699799	0.7613901	6.901066	1.187243	0.4644446	3.918101	1.613828	4.272944	1.608553	0.9530177	3.715988	10.51315	1.314878	2.718291	0.5393435	0.280156	1.874194	1.965308	3.399592	1.250987	0.7448436
TCGA-FB-A545	2.00547945205479	1	0.4292897	1.012095	2.710105	1.628992	0.4694817	1.072661	0.8293938	1.297409	0.4919432	5.626227	0.3904622	0.905169	5.727071	0.9583134	3.181794	1.282481	0.6484757	2.184197	10.73827	0.7687807	1.892055	0.9460273	0.8531309	1.656153	2.013292	6.24176	1.917451	0.3062067
TCGA-IB-7888	3.64931506849315	1	0.1941857	1.041524	0.442684	0.3044237	0.431369	0.9067353	0.5715474	1.311293	0.456453	0.8809541	0.8291442	1.413868	2.132923	0.487671	3.291639	0.5237192	1.218146	0.6664365	8.67312	0.4520773	1.947072	0.4635885	0	0.5308809	1.004332	0.5790732	0.7560537	0.3751315
TCGA-FB-AAQ6	0.668493150684932	1	0.319229	1.276174	1.252986	0.5918404	1.085297	0.4733901	0.5882636	0.8861304	0.3254046	2.81251	0.8205715	3.281377	2.310847	1.673113	2.526073	1.796788	1.574788	3.169818	4.983827	0.8724361	1.013938	0.3976226	0.3872637	1.004888	1.181031	0.9933491	0.320233	0.3432027
TCGA-2J-AABI	2.65479452054795	0	0.3522965	7.859929	4.08178	8.336375	4.143177	1.034975	3.244935	3.91832	1.328516	3.807592	2.674985	1.437861	5.462966	1.630706	6.045725	1.475518	1.616514	2.614685	9.603427	1.592094	1.781055	3.339477	1.076128	3.01835	2.883672	4.47799	0.9024807	1.809523
TCGA-F2-A44H	1.60547945205479	0	0.6208612	0.5946461	0.955377	0.308218	0.5746651	0.3151156	0.5482148	1.270466	0.379064	2.229836	0.7137268	0.531823	2.063795	0.6929815	1.52324	0.920955	0.7620108	1.975802	7.412067	0.9033788	0.9449091	0.7411052	0.2405993	1.097432	0.9814863	1.352979	0.3581179	0.7196346
TCGA-3A-A9I7	3.62465753424658	0	1.254873	1.523902	2.671809	3.08822	0.7679063	1.297845	0.557505	2.180243	0.9931127	3.311923	1.306479	2.038273	4.065224	1.783835	3.35863	1.647497	0.8653318	2.841069	9.429755	1.281569	2.340127	0.4239361	1.266201	1.874929	2.23019	8.440099	1.235959	0.4573936
TCGA-F2-7273	1.62191780821918	1	0.1955917	0.6916912	0.3601412	0.6132556	0.3609627	0.3665419	0.2302742	1.440859	0.3472296	1.342374	0.7857303	0.5606203	2.45279	0.9068341	3.906081	0.7060532	0.7878841	0.6393414	8.382653	0.5254042	1.309242	0.2424522	0.1749154	0.7616633	1.049274	0.9732599	0.2950648	0.4185388
TCGA-F2-A8YN	1.41643835616438	0	0.7171024	0.8486691	0.9905758	0.8370258	0.3028256	0.6572945	0.2006162	1.04607	0.3797361	2.233253	0.7275851	0.6568348	1.871668	0.2852919	1.216192	0.3216994	0.6196749	0.9782225	5.587755	1.190111	1.189905	0.3559544	0.7704024	0.9317101	0.815917	4.807828	0.2621026	0.3511285
TCGA-3E-AAAZ	5.97808219178082	1	0.8141324	1.955931	1.796102	1.62709	0.8960992	1.330801	0.2968243	2.244204	0.5772365	2.970637	0.8073811	0.1619714	4.99194	1.407024	6.016855	2.005893	1.317969	2.46992	9.630507	0.9537911	2.731093	0.5642754	0.325674	1.89547	1.476747	1.995246	1.430003	0.6006912
TCGA-2J-AABU	0.758904109589041	1	0.4861794	2.011612	1.862011	4.999902	0.8640086	1.342365	0.4579114	1.671377	0.6411627	1.960559	1.213611	5.413928	2.923035	1.19384	2.42899	1.048981	0.4950481	2.087198	8.514236	0.7923004	3.133831	0.8124747	2.26088	1.429989	1.378992	8.921939	0.5982556	0.6511857
TCGA-PZ-A5RE	1.28767123287671	1	0.4383283	2.506005	0.4611942	1.494142	0.5392873	0.602385	0.4498925	2.069883	0.559942	2.75337	1.018857	1.646279	2.767889	0.6397822	2.045532	0.5819923	0.7602224	1.401229	8.172674	0.2354901	1.762851	0.4024773	1.376327	1.061657	0.9810086	5.38317	0.3565571	0.4168716
TCGA-YB-A89D	0.958904109589041	0	0.2185088	1.942141	0.7770875	1.863498	0.647201	0.6388026	0.2401047	2.182012	0.672384	3.150129	1.377969	2.058895	2.728518	1.268234	1.559553	0.8957641	0.826409	1.292576	7.954173	0.5087029	1.533669	0.4173248	0.451614	1.145316	0.9935572	2.125238	0.3024904	0.7429298
TCGA-HV-A5A6	5.57808219178082	1	0.5146012	1.935646	1.877013	1.065871	1.094651	1.785547	0.4773371	1.991177	0.6969248	4.716301	0.6760833	4.167581	6.923445	1.409837	4.173682	0.8579623	1.207895	2.166012	10.59601	0.8168357	1.909807	0.7817924	0.5076167	1.896393	1.258518	2.532578	1.556089	0.7952928
TCGA-IB-AAUV	1.10684931506849	0	0.6401642	1.629619	1.606522	0.4644673	0.893205	2.139591	0.8720251	3.611608	1.003934	3.248229	1.855866	0.4622519	4.697874	2.090433	6.343756	1.575274	1.096664	2.254126	11.53294	0.6651125	3.023747	0.6441566	0.1312157	1.78355	2.383204	0.6116589	0.7812275	0.8176402
TCGA-2J-AAB1	0.180821917808219	1	1.006248	1.734768	0.6881809	2.217247	0.670591	0.4426213	0.4607076	1.612947	0.5529239	1.986621	1.542343	2.585823	2.132949	1.263527	2.768003	1.085541	0.823342	1.44938	8.208479	1.171306	1.711611	0.3503297	0.1516457	0.9248925	1.201471	1.346463	0.2660222	0.2375863
TCGA-IB-A6UG	0.112328767123288	1	0.8164133	1.102165	1.36486	1.877166	1.059373	1.104979	0.7018144	1.559249	0.6930932	4.820802	1.021528	0.499522	3.865658	2.299819	5.480108	1.25821	0.7775822	2.459844	6.465159	0.9050782	2.004748	0.2784373	0.3013149	1.649244	1.244797	1.569554	0.5680867	0.4806589
TCGA-HZ-A77Q	0.0904109589041096	0	0.195688076	1.199522354	1.003744875	0.419264546	0.362255234	0.516467573	0.153591808	1.922091772	0.591408477	2.293404956	0.964106542	1.885773178	2.545370971	0.655258559	2.793351365	1.161096233	0.88954353	1.062337146	9.232505606	0.3416811	1.611754038	0.175190656	0.429726179	1.005408608	1.090781631	2.019991909	0.385654599	0.428438288
TCGA-HZ-A4BK	1.8	0	0.5843086	1.193892	3.216641	1.89084	0.987119	1.230189	0.8492825	3.507294	0.9407549	3.839853	1.421602	1.445925	4.203606	1.400985	4.015901	1.400783	1.117531	4.440062	9.795667	1.410691	2.417907	0.9816291	0.2683665	2.30944	1.493427	1.509124	1.015263	0.7580928
TCGA-IB-8127	1.43013698630137	0	0.570000466	0.873492542	1.212797926	2.896854145	0.523036997	1.361418436	0.333343753	1.4637049	0.736964846	2.118294335	0.587346552	1.072248938	1.990031522	0.798384491	1.475733617	0.747545939	0.812882658	1.35575135	6.298040068	0.650489621	2.097214677	0.426913929	0.658337211	0.8681884	1.330126784	5.476196647	0.266463056	0.356969989
TCGA-HZ-7289	1.81095890410959	1	0.5229836	0.2236582	0.5157141	0.09152127	0.1837215	0	0.7159531	0.7466368	0.6594024	0.2390989	1.749698	2.12531	0.8015464	0	3.190128	0.1574498	0.03980659	0.3415159	3.136948	0.08494468	1.959922	0.1742152	0.1508236	0.3577305	0.2080506	2.611369	0.9470762	0.01879645
TCGA-IB-7893	0.320547945205479	1	0.5683054	0.6313988	0.07773372	1.170086	0.2861547	0.8537856	0.1784208	0.5349437	0.2290043	0.4726712	0.3173219	1.436072	1.478422	0.2854443	1.115439	0.1839264	0.4340041	0.1276624	8.894018	0.1984579	0.671587	0.1017556	3.846729	0.3375235	1.015767	18.66799	0.1584383	0.0439145
TCGA-2J-AABH	3.52602739726027	0	1.577635	2.128568	2.517566	1.311896	0.9650337	0.9469408	0.2961045	2.049274	0.5276757	4.131806	1.396817	0.4994247	2.41887	1.378092	1.529889	1.035971	1.060133	1.733454	7.955756	0.7185987	1.572045	0.4093868	0.3012562	1.461399	2.003221	0.7552532	0.2439836	0.4770318
TCGA-2L-AAQA	0.391780821917808	1	0.7809645	2.138369	1.790832	1.440368	0.6837364	1.063219	0.4056379	1.466478	0.7404645	3.87295	0.3394957	1.210041	1.712956	0.6922185	2.889433	2.304499	0.9021296	1.487745	4.318565	0.5213775	1.455902	0.6580349	1.548822	0.9614287	1.523816	3.920108	0.516712	0.3904822
TCGA-S4-A8RO	1.43835616438356	0	1.089995	1.510183	0.9599029	3.651636	0.6368461	2.328082	0.3164238	1.906579	0.7985899	3.386941	0.6179334	0.8825176	3.211063	1.649924	3.756575	1.449724	0.8470697	1.173954	8.097677	0.2085683	1.315356	0.3742884	0.2777428	1.469549	1.352405	2.342775	0.8009699	0.3692138
TCGA-FB-AAPP	1.32876712328767	1	1.06526	1.299296	4.044139	0	0.4056676	1.85372	0.4095193	2.722572	0.9078907	2.991683	2.013622	0.05586674	3.619563	0.9463486	3.723934	0.9850311	0.4506373	4.313853	8.854103	2.733056	3.176334	1.089919	0	1.352649	2.498306	0	1.655255	0.7055617
TCGA-HZ-A8P1	0.0191780821917808	0	1.178268	1.286022	4.661041	0.5421887	0.6778962	1.321678	0.6786299	1.7901	0.708	4.307082	0.5679744	0.4356653	3.998743	1.589518	1.452017	1.042498	0.8693028	2.024789	8.305382	0.651236	1.712044	0.1821323	0.2102369	1.793221	1.472344	1.400021	0.6454084	0.2882094
TCGA-IB-7644	1.07945205479452	1	0.07743407	1.84277	0.6479541	0.9425802	0.2266537	0.5326489	0.1930548	1.252711	0.2369413	0.6199268	0.269293	1.030053	1.706328	0.457565	1.560471	0.1179331	0.8050304	0.7196571	7.483138	0.3817517	1.213564	0.3914723	0.3106674	0.6544099	0.6393196	0.3510712	0.1050932	0.05631569
TCGA-HZ-8519	1.24383561643836	0	1.010322	3.904308	2.183057	0.1055917	1.242527	1.712256	0.4999238	2.35506	1.381202	3.277082	2.61144	0.5455979	3.352048	2.917267	5.760904	1.895541	2.26038	2.779386	9.340636	1.278314	2.532588	1.704122	0.1361827	1.254748	1.380811	0.7658055	0.7305644	3.213331
TCGA-FB-AAPS	0.624657534246575	0	0.5183387	1.523539	1.627195	0.404966	0.9664632	1.117877	0.4801976	2.921202	0.6225626	4.548851	1.172202	1.703226	4.892686	1.365757	3.911783	1.485046	1.038283	2.481466	9.603664	0.7715138	1.679691	0.486867	2.160167	1.86487	1.751727	8.748012	0.4705292	0.7879366
TCGA-FB-A4P5	0.49041095890411	1	0.245223	2.152252	1.799071	2.600175	0.5744577	1.357767	0.5774124	2.134926	1.167814	5.056785	1.230119	2.921679	4.098263	2.164785	6.085989	1.659429	0.8025952	4.206579	9.539786	1.556987	2.251252	0.7983164	0.2073383	1.689687	1.305373	1.840958	0.8872564	1.068037
TCGA-M8-A5N4	1.6	0	0.347073622	1.051652298	3.689969249	5.44105081	0.44858056	1.153019815	0.222882065	1.627039072	0.606816609	4.65209119	0.404168942	14.878488528	5.089057189	1.637604261	3.631280975	1.991250748	0.705662221	2.852831094	8.948436391	0.93655748	3.016801614	0.847416184	0.464635406	1.900690982	1.415067297	5.167730862	0.445888784	0.560767712
TCGA-F2-A7TX	0.26027397260274	1	0.600983475	0.569673526	0.508475177	1.118933943	0.264255221	0.966022761	0.204241399	1.460534412	0.481167061	1.480343713	1.12330911	3.566421238	1.461353097	0.456417004	2.653219952	0.641657378	0.378523552	0.900020752	4.679172746	0.389448369	1.091597334	0.399364878	0.07683172	0.67286046	0.423935952	1.364378232	0.50747036	0.459608731
TCGA-3A-A9IV	3.02191780821918	0	1.074571	2.395226	1.714785	0	1.085036	3.411192	0.8434101	1.479254	0.9304328	3.668531	2.085572	0.08367872	3.557846	4.52499	7.495181	1.159248	2.877533	5.345899	14.27079	3.354515	3.498235	0.5830392	0.1261888	1.013017	1.84245	0.6274415	2.50746	1.157458
TCGA-US-A779	1.4	1	1.779841	4.770368	2.089526	2.828653	1.344606	0.5968699	0.8822922	2.300262	0.6493644	3.312626	1.448455	0.7036579	3.499191	1.447717	4.937267	0.7462709	0.7389688	3.787749	5.403886	0.6039236	2.26045	0.2580422	0.02233952	1.100477	1.235793	0.2380233	1.064034	0.4899966
TCGA-IB-A5SQ	0.6	1	0.282374	1.709779	0.9420383	1.589314	0.6976494	0.604032	0.7784076	3.213248	1.23625	1.603896	2.60593	1.132699	3.010003	0.9224635	4.792661	0.5349516	0.9317011	1.113922	8.732202	0.8177233	1.657359	0.3946094	0.5337903	1.153096	1.446976	1.971643	1.167938	1.596571
TCGA-HV-AA8X	1.45753424657534	1	0.1860211	1.474482	1.526656	1.721588	0.7409675	1.250175	0.2114546	2.142165	0.6908453	2.231037	1.213546	3.857216	2.269446	0.902115	1.648155	0.7888788	1.021718	0.9077914	7.236068	1.47841	1.516054	0.4134694	0.09943151	1.378735	1.153541	0.4943975	0.6733908	0.4560142
TCGA-HZ-8637	1.41643835616438	1	2.355049282	1.55559309	1.666176365	2.308558157	0.577276039	1.472824105	0.361188037	1.1743164	0.856107869	3.588640225	1.191392747	7.234489803	3.661852182	1.359628765	3.091234397	1.430928684	1.368322207	2.310710804	8.396339885	1.039824437	1.803018813	0.581618972	0.27973658	0.939096665	0.864760388	0.943837193	0.536078336	0.655410789
TCGA-Q3-AA2A	0.26027397260274	0	0.02987622	1.877126	2.887806	0.9117555	0.5840363	2.329122	0.5627825	0.7336272	0.6347795	7.861213	0.3532625	2.917448	5.872307	3.201282	2.345576	1.418141	0.847448	3.989497	7.436734	0.4173229	1.497822	0.2139746	0.1852445	2.129262	1.157538	2.686485	0.9880169	0.3385971
TCGA-IB-AAUP	1.18082191780822	0	0.731218718	1.814696229	1.982643286	1.11183562	0.885484819	1.639527797	0.761840059	1.716099151	1.194726854	6.321440501	1.555784156	1.696144509	4.4890486	1.343410951	5.819298158	1.633525342	1.01658906	3.881158413	10.020859698	1.220251089	2.307994459	0.556143243	0.441348145	1.647078709	1.592269484	2.35123905	0.761431018	0.68003929
TCGA-IB-AAUM	0.0219178082191781	0	0.600127891	1.084993395	1.881532312	0.152222016	0.898745246	1.084212297	0.476321301	1.953824613	0.503910264	3.874824895	1.727499037	0.519839028	4.163219049	1.761151616	4.403582188	1.702200934	0.956337619	3.468730335	6.08530222	1.554119207	2.173215936	0.531230562	0.146332776	1.579018175	0.77488981	0.519715697	0.280038564	0.687787022
TCGA-YY-A8LH	5.52328767123288	0	1.740964	1.642566	1.937042	1.034689	0.5425931	0.8862567	0.6730271	1.882291	0.6853566	5.874498	1.177778	2.103387	1.532213	1.522654	2.781873	1.38759	1.162286	2.344563	3.027585	0.7259245	1.619089	0.511781	0.2013931	1.212556	1.450299	0.178817	0.5245833	0.3614212
TCGA-IB-AAUS	0.616438356164384	0	0.9173813	1.3255	1.667103	0.6656685	0.5356748	0.798194	0.3394451	2.413587	0.8641589	3.527659	1.058903	2.391135	4.227565	1.140968	3.227024	0.7210464	1.172411	2.948875	8.467797	0.8237794	2.6469	0.6570319	0.751646	1.35655	1.218632	2.272722	0.4837972	1.822849
TCGA-Z5-AAPL	1.27945205479452	0	2.040292625	1.345810179	2.159794023	0.411639941	0.9616477	1.556014747	0.584854181	1.524798402	0.721417761	11.187817012	0.909051786	5.744589328	7.507751772	2.019862818	7.787551699	2.526444214	1.045207367	5.772240223	9.546563907	0.619556913	3.049596804	1.016532268	0.082504122	1.99701202	1.178941095	0.341858716	1.217792012	1.425785519
TCGA-US-A776	3.33150684931507	0	0.5673568	1.728773	4.331384	0.09101262	1.817235	0.2250103	2.485437	2.397559	1.392033	8.559724	1.872151	0.4068767	5.583456	1.67888	3.037027	1.622683	1.050811	7.12827	10.81028	1.105823	4.110679	2.031715	0	3.134513	1.608857	0	2.047253	0.713694
TCGA-HV-A5A5	0.791780821917808	0	1.433603	1.797474	2.718527	0.8070386	0.9553919	1.587533	0.8055459	1.640135	1.074207	3.054798	1.219973	1.548965	3.10788	1.036449	4.621835	1.634445	1.101925	3.330188	9.13694	2.275583	2.100173	0.7000578	0.5050517	1.197905	1.63274	2.869988	0.7329464	1.359553
TCGA-2J-AABO	1.20547945205479	0	0.802361069	2.25421468	2.743705955	3.941283001	1.227864886	1.683238399	1.154555921	1.806055333	1.330834909	1.988538663	1.493368277	0.973666194	5.875385877	2.313541955	3.817770317	0.28852919	1.06987763	3.012343896	10.304818529	1.167468561	3.112709002	0.399065257	0.621870027	1.487586875	1.6374461	2.331336389	1.452704666	0.344447934
TCGA-IB-7887	0.301369863013699	1	1.986116	2.082468	1.048528	1.654355	0.5661522	0.7518652	1.148637	1.41788	0.5288091	2.152843	0.470862	5.014315	1.795645	0.7000505	2.611261	0.8699372	0.7928639	0.9243648	7.371021	0.4519513	1.903748	0.4991101	0.8641906	0.6475787	1.521771	6.522178	0.3502863	0.4308003
TCGA-2L-AAQL	0.8	1	0.2506653	2.066355	1.395102	1.582706	1.920118	0.8844273	0.7734012	1.782893	0.5699517	2.012944	1.533061	2.354485	4.437245	2.026015	3.608971	1.063022	0.8675573	1.812234	7.846317	0.6036884	1.782893	0.4952481	0.05359398	1.104937	1.40655	1.427584	1.356116	0.6946337
TCGA-3E-AAAY	6.26027397260274	0	0.2718408	2.20349	2.446238	1.040735	1.538289	1.254816	0.9095984	2.599815	0.7599731	6.079697	1.437977	4.117872	4.615294	2.587039	3.063469	2.083703	1.24872	3.776418	9.077715	0.7994062	2.428543	0.9222317	0.1552454	2.047455	1.735166	0.7089041	0.7840001	0.9950152
TCGA-HZ-7926	1.41917808219178	1	0.1381072	1.085515	0.5240599	1.888524	0.332526	0.6295052	0.2727426	1.487796	0.8486475	1.684261	0.544336	1.556996	3.059676	0.4176968	3.863334	0.8651042	0.6415681	0.6104721	11.87283	0.5289569	1.68471	0.1914444	0.2486091	1.133967	1.477275	1.152754	0.4162951	0.1927831
TCGA-RB-AA9M	0.783561643835616	0	0.310660992	2.576987017	2.36481171	3.667481648	1.26020074	2.435046152	0.477062294	2.520706291	1.14793185	2.348937218	1.810041192	0.659487111	4.731901738	2.623223054	3.615108731	2.229417891	0.85467493	2.376767759	9.800273879	0.896187903	2.321703163	0.483688159	0.14656042	1.619674455	1.528492981	0.334622698	0.779095021	0.584484712
TCGA-2J-AABT	0.873972602739726	0	0.505912	1.684231	2.338465	0.2734879	0.8680737	0.8075087	0.3696958	2.570266	0.6965828	2.954675	1.031381	0.3138115	3.086048	1.401963	4.669168	1.524415	0.9325823	1.985549	11.07784	1.340251	2.736262	0.7496608	0.1622512	1.549208	1.350537	2.112923	0.7748172	1.536767
TCGA-3A-A9IJ	5.07945205479452	0	1.236941	10.20246	2.567718	0	4.254195	4.183391	1.679001	4.681133	1.908456	4.709322	13.19193	0	6.915219	4.434245	7.400243	3.814849	4.191292	5.933184	9.90357	2.794983	2.063629	3.9605	0.02255743	1.819094	2.779732	0	1.141564	3.171066
TCGA-2L-AAQI	0.282191780821918	1	0.8789858	2.100039	1.211758	2.404413	0.7010912	0.573289	0.2281556	1.801498	0.5628599	1.758337	0.9820447	3.343719	3.024852	1.807678	1.185552	1.299178	0.7550787	1.368176	8.657984	0.9184347	1.606052	0.09913903	0.3647681	1.088318	1.533043	0.3810326	0.3353428	0.235319
TCGA-FB-A5VM	1.36438356164384	1	0.8440717	2.44915	0.757072	3.358007	1.081991	1.348423	0.781962	2.51438	0.9073435	1.925094	1.199839	4.587045	4.031663	1.807018	10.66607	0.9852231	0.6793226	2.393434	7.460295	0.4348892	2.646046	2.229814	0.386084	1.228803	1.353441	5.713401	1.324918	0.5773903
TCGA-FB-AAQ1	0.336986301369863	1	0.09619625	0.9476689	3.421048	3.283267	1.172257	1.205256	0.5824485	0.9111159	0.5738973	2.722363	1.62492	9.49962	4.433008	1.426495	1.691922	0.7560864	0.4347826	1.877945	7.52557	1.05577	1.71256	1.033442	0.4899454	1.678985	0.7926304	3.858462	0.554868	0.5097152
TCGA-L1-A7W4	0.761643835616438	1	0.3426321	1.575191	1.683696	3.421795	0.2931766	1.020222	0.2091642	2.181284	0.3300593	3.454232	1.000334	1.989244	3.741439	0.6798806	0.9510095	0.8624741	0.5399369	0.9834781	8.058279	1.462396	1.363302	0.4544341	0.4130888	1.39969	1.057555	2.340416	0.7685731	0.5491344
TCGA-HZ-8001	1.93424657534247	0	1.312401	2.051891	0.9593374	0.8463005	0.9348167	1.527455	0.825731	1.200348	0.4515719	2.522981	1.382179	1.201562	4.902378	3.238094	7.167418	0.4471009	1.310063	2.12457	10.85089	0.7421921	1.461294	0.3044362	0.955405	0.961729	1.869085	1.959876	0.7110322	0.7061946
TCGA-HZ-8005	0.328767123287671	1	0.474131	0.824046	0.5378004	3.654822	0.2466137	0.8170132	0.2450654	0.7383081	0.6608583	0.8219152	0.3418428	2.080206	1.885245	0.3097796	3.899847	0.4491156	0.3406374	0.6840716	6.724741	0.524982	1.04357	0.2484691	3.334166	0.9942396	1.138717	5.984479	0.5536358	0.1072314
