# Supplementary material for: An Independent Prognostic Model Based on Ten Autophagy-Related Long Noncoding RNAs in Pancreatic Cancer Patients
Source: Genet Res (Camb). 2022 May 14;2022:3895396. doi: 10.1155/2022/3895396 (PMC9124146; doi:10.1155/2022/3895396)
Supplement: Supplementary Materials — Table S1. The RNA-seq data from the TCGA website. Table S2. Clinical data from the TCGA website. Table S3. The core results showed a significant correlation between autophagy-related genes and lncRNAs. Table S4. The expression of 28 autophagy-related lncRNAs. Table S5. The risk data used for the plotting of the heat map, risk curve, and scatter plot for KM survival analysis. [file 3895396.f1.zip › 3895396.f1/Table S5 risk.xls]

id	futime	fustat	FLVCR1-DT	AC245041.2	AC006504.7	AC125494.2	AC012306.2	ST20-AS1	AC036176.1	LINC01089	AC005696.1	LINC02257	riskScore	risk
TCGA-IB-7649	1.27945205479452	1	0.6504704	0.6029757	0.5052633	0.7547138	0.8796539	0.4144088	0.7431203	0.4235354	0.6584079	0.6721962	1.22152121032767	high
TCGA-FB-AAPQ	3.0958904109589	1	0.8000034	0.3344427	1.122143	0.1712474	1.190577	0.7637401	0.7643962	0.9530094	0.4232866	0.4133618	1.2230564301605	high
TCGA-IB-A5SS	1.26027397260274	1	0.04131666	1.807135	0.830416	0.1459289	1.876924	0.5448751	0.8142277	0.3751172	0.4689161	1.921349	3.36578537874756	high
TCGA-3A-A9J0	2.03561643835616	0	0.248799632	3.845351096	0.677440257	0.310147486	2.264076648	0.916782161	0.634518296	1.994491529	0.8177252	0.930131689	2.53684095981849	high
TCGA-US-A774	1.9041095890411	1	0.727026544	1.733180895	0.702623584	0.48102623	2.360666539	0.72635356	0.828864605	1.930110556	0.923217783	0.596080128	0.908775103546551	low
TCGA-IB-A5SP	1.32054794520548	0	0.1926758	0.51014	0.6258675	0.2688489	1.15653	0.5385175	0.5906542	1.811436	0.8472837	0.02212346	2.00471350969784	high
TCGA-F2-A44G	0.638356164383562	1	0.1706485	3.220022	1.020446	0.5479311	1.599959	0.5001055	0.4585869	1.289415	0.5417467	2.236415	3.46758355233165	high
TCGA-HZ-7920	0.646575342465753	1	0.5438925	0.5445037	1.115825	1.011057	1.218404	0.8668804	1.071849	1.414697	1.166253	0.07395508	0.374424078211448	low
TCGA-IB-7891	2.5013698630137	1	0.7262589	1.019275	0.9267902	0.2985854	0.9058382	0.460306	0.5225157	0.4661274	0.2817965	0.125086	1.6804067271532	high
TCGA-2J-AAB8	0.219178082191781	0	0.634637488	1.59186736	1.580474993	0.531322412	1.870065132	0.464970019	0.500272201	2.861821196	0.492492698	0.349778381	1.09375306508235	high
TCGA-HZ-8002	1.0027397260274	1	0.2157945	0.8882533	2.075931	0.5472048	1.032616	0.4499849	0.9377667	1.512267	1.352572	0.25731	0.663381910438437	low
TCGA-HZ-8317	1.03561643835616	1	0.15845226	1.38421315	0.718804504	0.308771087	1.395351247	0.652510153	0.990624183	1.689703445	0.686893694	0.084695476	2.39481250198768	high
TCGA-FB-AAQ2	0.419178082191781	1	0.421534	11.46805	1.864309	0.8245898	1.592462	0.532153	0.9713002	1.267418	0.4076414	1.125893	11.1511475438214	high
TCGA-HV-AA8V	2.52054794520548	0	0.710225339	2.503680678	0.966454609	0.693036263	1.853979618	0.754741599	1.286157079	2.730914077	0.849069749	0.357055278	1.39495047803529	high
TCGA-IB-7889	1.31780821917808	1	0.9743969	3.804218	1.287509	0.9851473	0.9192239	0.6493633	0.542442	1.051145	0.6920727	0.1877349	0.897075532625278	low
TCGA-HZ-A77P	0.904109589041096	0	1.085413713	0.355115704	1.149698743	0.666720276	3.244705343	1.117936603	1.054012563	2.418609016	0.659195216	0.162560388	0.198796312953103	low
TCGA-HZ-7924	2.3013698630137	0	0.6710174	0.0773848	0.9395093	0.2360928	1.458327	0.7769918	0.5015903	1.865422	1.562173	0	0.564685597953461	low
TCGA-IB-AAUR	0.926027397260274	0	1.294983	0.9376301	1.366024	0.6287055	3.376598	1.256883	1.341786	5.813023	0.65269	0.227638	0.448521807129523	low
TCGA-HZ-A49H	1.34520547945205	0	0.2461474	0.3722642	2.292853	0.8182433	2.702151	0.5887603	0.7704256	2.043702	1.213512	0.0224443	0.146137846455172	low
TCGA-IB-8126	1.26575342465753	0	0.472595294	0.225793401	0.657912189	0.317940822	0.773656	0.436933355	0.931343847	1.533456592	0.510822528	0.104652866	2.61757121763364	high
TCGA-2L-AAQE	1.87397260273973	1	0.166967871	2.242363165	1.152516545	0.196574807	1.8108284	0.820628832	0.795188916	2.312941424	0.534479357	0.280385008	2.37107924327914	high
TCGA-3A-A9IO	5.32054794520548	0	1.593147	0.05755707	2.523615	1.018869	2.060674	3.251902	2.532365	5.159555	2.381055	0	0.0239611241655597	low
TCGA-FB-AAPU	1.04383561643836	1	1.628792	0.3329888	0.7214723	0.2164076	0.8024256	0.9988161	0.5634868	0.466439	0.2139651	0.09497648	0.837491749919955	low
TCGA-FB-A78T	1.02739726027397	1	0.1308297	0.9202786	0.9977634	0.9107776	1.229167	0.7084784	0.9640456	2.734472	0.3178228	0.2116165	1.55842141362223	high
TCGA-US-A77G	0.0328767123287671	1	0.8781165	1.474173	1.044376	0.3581756	2.614682	0.5926981	0.8448133	4.281677	0.8209447	0.0857429	1.21990751209802	high
TCGA-2J-AABK	1.32602739726027	0	1.83577	0.5307341	2.468499	0.8139925	1.083051	0.6637588	1.996812	3.155345	1.040696	0.0369562	0.340002145370652	low
TCGA-IB-AAUU	0.671232876712329	0	0.204015717	1.855037918	1.211503959	0.480384039	1.941266214	1.214468409	0.829236174	1.666092349	0.534332359	0.395306004	0.908672546770679	low
TCGA-IB-AAUN	0.394520547945205	1	0.3980143	4.384879	1.026689	0.4042743	1.954692	0.7776185	1.138101	1.519364	0.599567	1.040367	3.27506847175794	high
TCGA-HZ-8003	1.63287671232877	1	0.7225548	0.6918926	0.4995454	0.5288005	0.7672534	0.3648451	0.5580303	1.005314	0.4432707	0.1664913	1.84969695566932	high
TCGA-IB-A7M4	1.32328767123288	0	0.9342116	2.242604	0.2844932	0.446821	2.007257	0.6791071	1.438321	1.7051	1.835077	1.018211	1.23760687379596	high
TCGA-2J-AABF	1.89315068493151	1	1.167222	1.668139	1.401966	0.5113284	2.452916	0.8153951	1.348051	3.406583	0.9479198	0.4039392	0.698091579083816	low
TCGA-FB-AAQ3	0.0849315068493151	1	0.1661117	3.935118	1.483844	0.08691858	1.450299	0.2772112	0.9820693	2.570577	0.9667975	0.7724693	6.35889508533146	high
TCGA-2J-AABV	1.78630136986301	1	0.6893779	0.2034321	0.5927564	0.4965199	1.194922	0.3030455	1.438473	1.500014	0.5664414	0.1005746	2.00902764125444	high
TCGA-HZ-7919	1.62465753424658	1	0.5685161	1.767664	1.096482	0.4183287	0.4653409	0.4642528	0.3501172	1.192844	0.4136072	0.4773475	2.53234804375004	high
TCGA-H6-8124	1.07397260273973	0	0.9051642	2.18582	1.86276	0.8472399	1.132049	0.8155788	1.772728	0.778813	1.374314	2.875909	0.896963653171477	low
TCGA-FB-AAPZ	1.96164383561644	0	0.6344464	0.9680944	2.730651	0.7967436	1.454057	0.4570828	0.416768	2.026953	0.3692583	0.5572914	0.392351915544797	low
TCGA-2L-AAQM	3.78904109589041	0	1.252481	0	4.295937	2.095445	1.982912	1.213453	2.143493	11.08138	5.294585	0	0.00885050013229584	low
TCGA-XD-AAUH	1.08219178082192	0	1.768128	0.9474799	2.192934	0.5677239	1.894576	0.948017	2.787561	3.598754	1.010369	0.1245807	0.526174137456396	low
TCGA-3A-A9IH	2.7972602739726	0	0.5755498	2.505971	0.8730469	0.4602613	1.919947	0.6603655	0.813226	1.512446	0.9480552	0.7069946	1.34710297141087	high
TCGA-IB-7654	1.3041095890411	1	0.5926084	4.906274	0.3511763	0.490269	1.160213	0.5808588	0.4418906	0.5186952	0.5033791	0.3103387	3.98492501915081	high
TCGA-LB-A8F3	1.03835616438356	0	1.172401	0.08512681	0.6313765	0.5230582	2.54555	0.6781301	2.675259	0.9379476	0.9050205	0.2295586	0.652237691742852	low
TCGA-HV-A5A3	0.350684931506849	1	0.6704046	5.682121	1.053712	0.6619781	1.540008	0.4515641	0.7671291	3.003857	0.8307198	0.6034032	4.4345490729961	high
TCGA-F2-6879	0.915068493150685	1	0.4739107	0.7457504	0.6970874	0.4631997	0.9880591	0.3603152	0.5991289	3.401296	0.6869576	0.7484697	3.53033953579928	high
TCGA-3A-A9IX	2.84109589041096	0	0.6896598	0.6539792	1.611864	0.7393376	2.230461	0.6983578	1.966846	2.460296	1.096489	0.5562494	0.544692040857816	low
TCGA-US-A77E	1.17808219178082	1	0.1050921	1.116438	0.5421759	0.3784595	1.517997	0.5797361	0.9746121	1.925637	1.036213	0.9774197	2.53791990313889	high
TCGA-H8-A6C1	1.83835616438356	0	0.5558407	0.6599311	1.624981	0.3839165	1.929056	1.286876	0.9055271	2.996697	1.345795	0.3676198	0.42598687650672	low
TCGA-IB-7886	0.336986301369863	1	0.08141699	1.402304	0.4231461	0.2300495	0.506474	0.3777867	0.2353245	0.7803421	0.8719031	0.3870271	3.6206880486383	high
TCGA-HZ-8636	1.49315068493151	1	0.986765006	1.987229526	1.040182403	0.335117111	2.423056292	0.900221532	1.290179532	1.413817891	1.192805103	1.441339366	0.817664374046886	low
TCGA-IB-7646	0.397260273972603	1	0.1220846	1.752293	0.760086	0.1597031	0.6661899	0.4571675	0.6683116	0.101573	0.3789613	1.91346	6.15134070375932	high
TCGA-IB-AAUQ	0.501369863013699	1	0.7646872	4.960532	2.69806	0.289746	2.07198	0.4958548	1.558934	3.271003	0.7980397	0.6539816	2.38570885110905	high
TCGA-H6-A45N	1.08767123287671	1	0.339284095	1.115142211	1.710146603	0.661152568	2.355749567	0.917167187	1.429479231	4.695591302	1.715937167	0.435247733	0.592914870368032	low
TCGA-3A-A9I5	4.91506849315068	0	0.5049258	0.8113582	3.844096	1.337535	2.479747	1.161831	1.834638	2.351206	1.597946	0.1222946	0.0331560497987827	low
TCGA-F2-7276	0.591780821917808	1	0.1814219	1.279094	1.075095	0.4387291	0.9150636	0.6178963	0.9083149	0.9619427	0.5821748	0.09120716	1.82302858834349	high
TCGA-HZ-A4BH	0.531506849315069	0	0.5850141	2.281623	0.834277	0.3023778	0.7007486	0.7370056	1.124768	3.162526	1.146032	0.2211782	3.87585205477755	high
TCGA-LB-A9Q5	0.857534246575342	1	0.08857869	0.5756554	0.5885379	0.1516881	1.700532	0.4955815	1.396497	1.109467	0.3374461	0.1747529	3.14706952117618	high
TCGA-2J-AABE	1.85205479452055	0	1.090394	0.6837614	1.393542	0.7155294	2.940886	0.7006588	0.915899	4.671314	0.6242236	0.8589642	0.584154692462775	low
TCGA-S4-A8RP	1.92328767123288	1	0.7067799	1.138233	0.9392027	0.8699299	2.169422	1.747661	0.9496715	5.286283	0.8414132	0.4232921	0.586576933043388	low
TCGA-3A-A9IN	5.70958904109589	0	0.8866056	0	2.09029	3.064115	2.879403	1.262482	5.326246	10.80413	0.9488093	0	0.29095730887048	low
TCGA-3A-A9IU	1.25479452054795	1	0.367327105	1.457577345	0.968241436	0.482088755	1.656116665	0.82060718	1.162973646	1.803612051	0.714971359	1.138787637	1.7386005681825	high
TCGA-S4-A8RM	2.01917808219178	0	1.932719	0.5611667	1.362597	0.2048619	1.22081	0.9151737	0.3919033	2.615198	0.5642456	0.3082606	0.637085561819793	low
TCGA-RL-AAAS	0.0246575342465753	0	1.365295	1.568853	1.427984	0.7742403	2.562687	0.8222273	2.282069	1.782367	1.347949	0.06648199	0.287924251641659	low
TCGA-3A-A9I9	1.73698630136986	1	0.5222193	2.097478	0.5797555	0.9339035	2.921784	0.7603695	1.432977	4.147915	1.292708	0.1844413	0.813770467882776	low
TCGA-HZ-7922	0.010958904109589	0	0.5568232	1.595161	1.113794	0.2484226	0.662066	0.6012028	0.6930517	0.583721	0.4093646	0.4179375	2.34146850276712	high
TCGA-FB-AAQ0	1.2958904109589	1	0.7586665	1.003765	1.137402	1.177838	0.9417099	0.3725963	0.6900483	4.113911	0.8734084	0.8787761	1.27269070926292	high
TCGA-HV-A7OP	2.67945205479452	0	0.8595273	0.01239058	2.021791	0.09305192	0.9218787	0.2461039	1.051368	0.9173226	0.8280151	0.09188644	0.959199237610235	low
TCGA-XD-AAUI	1.0027397260274	1	0.6318531	1.375387	1.840123	0.4788284	1.14137	0.5587087	0.9732546	2.615784	0.659412	0.472831	1.41167533018132	high
TCGA-2L-AAQJ	1.07945205479452	1	0.6313476	3.082996	0.5890603	0.2530379	1.550309	0.6003434	0.8471129	0.8650259	0.1876365	0.2915134	3.46486446984383	high
TCGA-F2-6880	0.808219178082192	0	0.171808431	0.04143738	0.418563217	0.497904494	1.42791896	0.300166376	1.093883489	0.846110785	0.507668705	0	1.80631656290974	high
TCGA-XD-AAUL	1.36438356164384	0	0.6411297	2.301575	0.257934	0.80329	1.848754	1.189399	1.043236	2.083246	0.8626911	0.8388166	1.15806617484438	high
TCGA-HV-A5A4	0.635616438356164	0	0.7090608	1.309478	1.176929	0.1467767	2.104673	0.5937104	0.8599056	3.559032	0.9795603	0.2657202	1.60533417196356	high
TCGA-3A-A9IL	7.50958904109589	0	2.679493	0.2031071	3.012847	1.767976	3.723645	3.958645	4.903301	15.28485	2.724857	0.02282133	0.0322615984561619	low
TCGA-IB-AAUT	0.786301369863014	0	1.098338	0.9503584	0.9541588	0.8420163	1.839834	0.6050862	1.91281	3.174941	1.48663	0.1319794	0.674878891099302	low
TCGA-IB-7885	3.44383561643836	0	0.1424696	2.14991	0.4478545	0.411215	1.286515	0.710464	0.5071881	0.9360289	0.9308398	1.082839	2.40069474947215	high
TCGA-YH-A8SY	1.06301369863014	0	0.192373458	4.575120205	1.215055223	0.436193993	1.67958654	0.412389603	0.533562921	1.669881765	0.348334116	1.413680053	5.15543377583194	high
TCGA-IB-7645	4.11506849315068	1	0.7799575	1.424919	1.07725	0.4338238	0.7238661	0.4814489	0.6293485	1.29681	0.5147129	0.1713561	1.76687314767955	high
TCGA-HZ-A49I	0.843835616438356	1	0.5870771	2.915293	0.5411754	0.4856929	1.597449	0.9009369	1.25076	2.180166	0.9419524	0.270549	2.21862414666509	high
TCGA-FB-AAPY	2.9013698630137	1	1.316465	1.389409	0.9113351	0.5081646	2.013784	0.6799032	1.219207	2.644842	0.7536436	0.1784177	0.910846462428543	low
TCGA-IB-7652	3.05753424657534	0	0.4912765	5.036674	0.6649211	0.3488703	1.742515	0.6084632	1.060365	0.6627372	0.8169459	0.2659304	3.38924944647254	high
TCGA-3A-A9IZ	0.843835616438356	1	0.2732192	3.083933	0.5632188	0.247436	1.238594	1.239547	0.3313435	1.117342	0.6605367	1.498599	2.97023026105922	high
TCGA-2J-AAB4	1.9972602739726	0	1.142809383	1.572712241	1.14375301	0.349090681	1.395531555	0.493318946	0.973896294	2.275763714	1.682609201	0.517077454	0.930414337379682	low
TCGA-FB-A7DR	0.967123287671233	1	0.147618757	3.67858732	0.594174343	0.181350977	2.237957414	0.804098122	1.11305606	1.244725166	0.358608253	2.188750018	6.34653988083892	high
TCGA-3A-A9IB	0.613698630136986	1	0.3178861	1.986518	0.534097	0.3097275	1.50734	0.5942983	0.8640805	1.173734	0.4976265	0.5777131	2.98644605309905	high
TCGA-RB-A7B8	1.27671232876712	1	0.6295966	1.034015	0.9860374	0.3882672	1.656439	0.6150357	1.29983	2.480649	0.994611	1.045648	1.81494313135885	high
TCGA-3A-A9IR	4.22465753424658	0	6.165784	0.01463169	1.676918	1.593295	3.323159	4.350712	5.104074	12.48784	1.262966	0	0.0156728320455507	low
TCGA-US-A77J	1.55616438356164	1	0.4231806	1.960467	1.304482	1.057446	2.84174	1.063012	2.8593	3.970618	0.6031791	0.08032315	0.984920030889551	low
TCGA-3A-A9IC	2.02191780821918	1	0.7163367	0.7620333	0.872577	0.1505997	2.010291	0.5435711	0.7562599	1.058404	0.4020298	1.467306	1.751042503716	high
TCGA-IB-AAUO	0.654794520547945	1	0.3267372	5.109694	0.7797589	0.6280402	1.539147	0.7670106	0.6044787	4.673458	0.6519993	0.578829	7.06179882736242	high
TCGA-XN-A8T5	1.97260273972603	0	0.2630185	1.9682	1.196106	0.8670404	1.851456	1.15621	1.174883	2.153272	0.7347895	0.02718034	0.660902831893891	low
TCGA-HZ-A8P0	0	0	0.8070653	0.7458205	0.8692626	0.7601401	2.54504	0.5166095	1.038	2.779883	0.7120048	0.5794254	0.700198482553076	low
TCGA-IB-A7LX	0.684931506849315	1	0.5621698	3.330744	0.881562	0.7303221	0.8885585	0.6911946	0.8659201	1.978935	0.5415594	0.9014684	3.1828579149398	high
TCGA-2J-AABP	1.26849315068493	0	1.212818	0.3259419	1.496533	0.3337894	4.022427	0.9058868	1.489934	1.238381	3.960264	0.09766182	0.0221046204639812	low
TCGA-HZ-7923	0.86027397260274	0	0.4204251	0.3372128	1.548282	0.7827517	1.632596	0.7342488	0.9441411	3.554425	0.8877284	0.1970259	0.682444014584029	low
TCGA-Q3-A5QY	1.13972602739726	0	0.5600515	1.260702	2.204045	1.183467	2.362588	0.9153387	2.037589	4.053822	0.7522136	0.0222599	0.374056431114083	low
TCGA-2J-AABA	1.66301369863014	1	0.1248954	1.939903	1.497958	0.9501172	1.840125	0.7672355	1.24959	2.481887	0.2012986	1.370095	1.56703550201529	high
TCGA-HZ-8315	0.819178082191781	1	0.5859191	3.05536	0.7763206	0.4356726	0.9591713	0.6627424	0.8102956	2.339895	0.5743404	0.5736211	4.17604970090195	high
TCGA-IB-7897	1.33150684931507	1	1.05875	1.271632	1.610387	0.923325	1.293032	0.7264473	1.103957	1.749153	1.251982	0.06946746	0.324248136898827	low
TCGA-HZ-A77O	0.438356164383562	1	0.861665	7.748928	0.8461915	0.3460161	2.165072	0.597046	0.868787	0.7052252	0.6064691	0.2070802	4.29586766657787	high
TCGA-LB-A7SX	1.07671232876712	1	0.2143904	2.203072	1.31418	0.2931171	2.479399	0.6080289	1.499191	2.454608	1.593948	0.4073682	1.16509151696967	high
TCGA-IB-A6UF	1.82465753424658	0	0.7037742	2.387336	1.567588	0.6944192	2.17254	0.8741044	1.188796	2.183199	1.123497	1.787032	0.78958777900556	low
TCGA-3A-A9IS	2.73424657534247	0	1.065097	0	1.185284	4.675261	2.324804	1.676303	3.083697	4.140283	2.066346	0	0.00246308331994941	low
TCGA-IB-A5ST	1.73972602739726	0	0.7248323	0.7534484	1.1136	0.7687931	3.110757	1.133867	1.621458	1.911839	0.7753183	0.2429325	0.269111260754907	low
TCGA-IB-AAUW	0.63013698630137	1	0.899211043	1.231621585	1.671831952	0.58504905	2.556704146	0.901530879	2.308361864	2.963494721	1.570067137	0.055021074	0.41713771659258	low
TCGA-HZ-A9TJ	1.65205479452055	0	1.862943653	3.762353305	1.0897785085	1.295629885	2.470210813	0.7063497105	0.7071538135	0.8077986275	0.210818755	0.1054481295	0.23395252869255	low
TCGA-2J-AABR	1.2	0	0.8411645	1.124508	0.9007746	0.6094282	1.815847	0.7314128	1.530169	1.508885	0.7747068	0.1432845	0.85889886589434	low
TCGA-HZ-7918	2.65479452054795	0	0.7461483	0.5150448	1.042759	0.2996285	0.4829077	0.4831028	0.5471386	0.4590937	1.131124	0.05379557	1.02064944298641	low
TCGA-FB-A4P6	2.1013698630137	0	0.6972755	0.6757434	0.8750965	1.094556	1.504659	0.8901384	1.332481	6.660894	1.770877	0.1637647	0.973836628897137	low
TCGA-HV-A7OL	0.69041095890411	0	1.175995	2.207303	0.5846904	0.3013929	2.16088	0.6857617	1.103588	2.623749	0.3911134	0.198412	2.02347655905296	high
TCGA-OE-A75W	0.731506849315068	1	0.7078335	1.482346	1.171317	1.226436	1.869304	0.4354261	0.8159012	10.68037	0.6062967	1.55266	6.39161284243584	high
TCGA-2J-AAB6	0.802739726027397	1	0.4739794	1.674349	1.385662	0.2976139	0.6983297	0.2662351	0.5293072	0.8931928	0.7724189	6.56346	11.219717998197	high
TCGA-XD-AAUG	1.15068493150685	0	0.7064026	0.3140034	1.437758	0.7158616	2.283538	0.6289204	2.008865	2.122484	0.6869648	0.7207561	0.707442424913851	low
TCGA-IB-A5SO	1	1	0.5720311	0.8037712	0.3613021	0.4489762	1.976921	0.6208906	1.356938	1.705392	0.5178936	1.149433	2.22089245175198	high
TCGA-IB-7651	1.65205479452055	1	0.895423	1.035022	0.3216882	0.6412648	1.479351	0.4020864	0.8619758	0.3398766	0.6052077	0.6396292	1.17449244741908	high
TCGA-HZ-7925	1.68219178082192	1	0.997312	1.002694	0.5421582	0.3299283	0.7893326	0.3925168	0.5035331	0.6850601	0.5468722	0.8560128	2.14885366666121	high
TCGA-IB-7890	1.63835616438356	1	0.1205988	4.181607	1.071525	0.4677106	0.6619537	0.4937613	0.5592099	0.7542973	0.79274	1.649473	5.44133610932611	high
TCGA-HZ-8638	0.413698630136986	1	1.176714	0.242373	1.40198	0.3842634	1.560745	1.283748	0.9478927	3.553389	1.049796	0.01331405	0.487312724050225	low
TCGA-2J-AAB9	1.71780821917808	1	0.507917	3.276034	1.060627	0.7517481	3.064594	0.7123587	1.830313	1.760353	0.9121868	0.584868	0.892749453028398	low
TCGA-HZ-A49G	1.80821917808219	0	0.5484924	0.50381	1.580914	0.9458899	1.555521	0.5659936	1.583311	3.563305	1.294912	0.1676487	0.643111974590113	low
TCGA-XN-A8T3	2.60547945205479	0	0.9488541	2.153351	2.128156	1.241229	2.699799	0.7613901	1.187243	3.715988	1.314878	0.280156	0.176067591403964	low
TCGA-FB-A545	2.00547945205479	1	0.4292897	1.628992	1.072661	0.8293938	1.297409	0.4919432	0.3904622	2.184197	0.7687807	0.8531309	1.2051983510265	high
TCGA-IB-7888	3.64931506849315	1	0.1941857	0.3044237	0.9067353	0.5715474	1.311293	0.456453	0.8291442	0.6664365	0.4520773	0	1.12238384056874	high
TCGA-FB-AAQ6	0.668493150684932	1	0.319229	0.5918404	0.4733901	0.5882636	0.8861304	0.3254046	0.8205715	3.169818	0.8724361	0.3872637	3.25421556649487	high
TCGA-2J-AABI	2.65479452054795	0	0.3522965	8.336375	1.034975	3.244935	3.91832	1.328516	2.674985	2.614685	1.592094	1.076128	0.10319916102772	low
TCGA-F2-A44H	1.60547945205479	0	0.6208612	0.308218	0.3151156	0.5482148	1.270466	0.379064	0.7137268	1.975802	0.9033788	0.2405993	1.54461697673835	high
TCGA-3A-A9I7	3.62465753424658	0	1.254873	3.08822	1.297845	0.557505	2.180243	0.9931127	1.306479	2.841069	1.281569	1.266201	0.884599871320487	low
TCGA-F2-7273	1.62191780821918	1	0.1955917	0.6132556	0.3665419	0.2302742	1.440859	0.3472296	0.7857303	0.6393414	0.5254042	0.1749154	2.45718546559558	high
TCGA-F2-A8YN	1.41643835616438	0	0.7171024	0.8370258	0.6572945	0.2006162	1.04607	0.3797361	0.7275851	0.9782225	1.190111	0.7704024	1.81498451617897	high
TCGA-3E-AAAZ	5.97808219178082	1	0.8141324	1.62709	1.330801	0.2968243	2.244204	0.5772365	0.8073811	2.46992	0.9537911	0.325674	0.905173256277047	low
TCGA-2J-AABU	0.758904109589041	1	0.4861794	4.999902	1.342365	0.4579114	1.671377	0.6411627	1.213611	2.087198	0.7923004	2.26088	5.5256335328462	high
TCGA-PZ-A5RE	1.28767123287671	1	0.4383283	1.494142	0.602385	0.4498925	2.069883	0.559942	1.018857	1.401229	0.2354901	1.376327	2.48632491397467	high
TCGA-YB-A89D	0.958904109589041	0	0.2185088	1.863498	0.6388026	0.2401047	2.182012	0.672384	1.377969	1.292576	0.5087029	0.451614	2.4992476220972	high
TCGA-HV-A5A6	5.57808219178082	1	0.5146012	1.065871	1.785547	0.4773371	1.991177	0.6969248	0.6760833	2.166012	0.8168357	0.5076167	0.596645184760264	low
TCGA-IB-AAUV	1.10684931506849	0	0.6401642	0.4644673	2.139591	0.8720251	3.611608	1.003934	1.855866	2.254126	0.6651125	0.1312157	0.133185479138507	low
TCGA-2J-AAB1	0.180821917808219	1	1.006248	2.217247	0.4426213	0.4607076	1.612947	0.5529239	1.542343	1.44938	1.171306	0.1516457	1.62234719677607	high
TCGA-IB-A6UG	0.112328767123288	1	0.8164133	1.877166	1.104979	0.7018144	1.559249	0.6930932	1.021528	2.459844	0.9050782	0.3013149	1.00259833557753	low
TCGA-HZ-A77Q	0.0904109589041096	0	0.195688076	0.419264546	0.516467573	0.153591808	1.922091772	0.591408477	0.964106542	1.062337146	0.3416811	0.429726179	2.18937465672752	high
TCGA-HZ-A4BK	1.8	0	0.5843086	1.89084	1.230189	0.8492825	3.507294	0.9407549	1.421602	4.440062	1.410691	0.2683665	0.37682478259122	low
TCGA-IB-8127	1.43013698630137	0	0.570000466	2.896854145	1.361418436	0.333343753	1.4637049	0.736964846	0.587346552	1.35575135	0.650489621	0.658337211	1.64406679151287	high
TCGA-HZ-7289	1.81095890410959	1	0.5229836	0.09152127	0	0.7159531	0.7466368	0.6594024	1.749698	0.3415159	0.08494468	0.1508236	2.56482541860113	high
TCGA-IB-7893	0.320547945205479	1	0.5683054	1.170086	0.8537856	0.1784208	0.5349437	0.2290043	0.3173219	0.1276624	0.1984579	3.846729	8.11308881183523	high
TCGA-2J-AABH	3.52602739726027	0	1.577635	1.311896	0.9469408	0.2961045	2.049274	0.5276757	1.396817	1.733454	0.7185987	0.3012562	0.965280793430472	low
TCGA-2L-AAQA	0.391780821917808	1	0.7809645	1.440368	1.063219	0.4056379	1.466478	0.7404645	0.3394957	1.487745	0.5213775	1.548822	1.40808996059518	high
TCGA-S4-A8RO	1.43835616438356	0	1.089995	3.651636	2.328082	0.3164238	1.906579	0.7985899	0.6179334	1.173954	0.2085683	0.2777428	0.765142809441286	low
TCGA-FB-AAPP	1.32876712328767	1	1.06526	0	1.85372	0.4095193	2.722572	0.9078907	2.013622	4.313853	2.733056	0	0.177905895419705	low
TCGA-HZ-A8P1	0.0191780821917808	0	1.178268	0.5421887	1.321678	0.6786299	1.7901	0.708	0.5679744	2.024789	0.651236	0.2102369	0.39197866125507	low
TCGA-IB-7644	1.07945205479452	1	0.07743407	0.9425802	0.5326489	0.1930548	1.252711	0.2369413	0.269293	0.7196571	0.3817517	0.3106674	3.02092090244451	high
TCGA-HZ-8519	1.24383561643836	0	1.010322	0.1055917	1.712256	0.4999238	2.35506	1.381202	2.61144	2.779386	1.278314	0.1361827	0.331669343182527	low
TCGA-FB-AAPS	0.624657534246575	0	0.5183387	0.404966	1.117877	0.4801976	2.921202	0.6225626	1.172202	2.481466	0.7715138	2.160167	1.00058020075893	low
TCGA-FB-A4P5	0.49041095890411	1	0.245223	2.600175	1.357767	0.5774124	2.134926	1.167814	1.230119	4.206579	1.556987	0.2073383	0.981095268711158	low
TCGA-M8-A5N4	1.6	0	0.347073622	5.44105081	1.153019815	0.222882065	1.627039072	0.606816609	0.404168942	2.852831094	0.93655748	0.464635406	5.06031614982061	high
TCGA-F2-A7TX	0.26027397260274	1	0.600983475	1.118933943	0.966022761	0.204241399	1.460534412	0.481167061	1.12330911	0.900020752	0.389448369	0.07683172	1.94654968140743	high
TCGA-3A-A9IV	3.02191780821918	0	1.074571	0	3.411192	0.8434101	1.479254	0.9304328	2.085572	5.345899	3.354515	0.1261888	0.0813026442512724	low
TCGA-US-A779	1.4	1	1.779841	2.828653	0.5968699	0.8822922	2.300262	0.6493644	1.448455	3.787749	0.6039236	0.02233952	1.07552543146595	low
TCGA-IB-A5SQ	0.6	1	0.282374	1.589314	0.604032	0.7784076	3.213248	1.23625	2.60593	1.113922	0.8177233	0.5337903	0.627307325703048	low
TCGA-HV-AA8X	1.45753424657534	1	0.1860211	1.721588	1.250175	0.2114546	2.142165	0.6908453	1.213546	0.9077914	1.47841	0.09943151	0.792403029537331	low
TCGA-HZ-8637	1.41643835616438	1	2.355049282	2.308558157	1.472824105	0.361188037	1.1743164	0.856107869	1.191392747	2.310710804	1.039824437	0.27973658	0.649611940449951	low
TCGA-Q3-AA2A	0.26027397260274	0	0.02987622	0.9117555	2.329122	0.5627825	0.7336272	0.6347795	0.3532625	3.989497	0.4173229	0.1852445	1.62176319606564	high
TCGA-IB-AAUP	1.18082191780822	0	0.731218718	1.11183562	1.639527797	0.761840059	1.716099151	1.194726854	1.555784156	3.881158413	1.220251089	0.441348145	0.593028689532353	low
TCGA-IB-AAUM	0.0219178082191781	0	0.600127891	0.152222016	1.084212297	0.476321301	1.953824613	0.503910264	1.727499037	3.468730335	1.554119207	0.146332776	0.992250496771073	low
TCGA-YY-A8LH	5.52328767123288	0	1.740964	1.034689	0.8862567	0.6730271	1.882291	0.6853566	1.177778	2.344563	0.7259245	0.2013931	0.553573382227184	low
TCGA-IB-AAUS	0.616438356164384	0	0.9173813	0.6656685	0.798194	0.3394451	2.413587	0.8641589	1.058903	2.948875	0.8237794	0.751646	0.976292491770333	low
TCGA-Z5-AAPL	1.27945205479452	0	2.040292625	0.411639941	1.556014747	0.584854181	1.524798402	0.721417761	0.909051786	5.772240223	0.619556913	0.082504122	0.810041219508457	low
TCGA-US-A776	3.33150684931507	0	0.5673568	0.09101262	0.2250103	2.485437	2.397559	1.392033	1.872151	7.12827	1.105823	0	0.209343264929581	low
TCGA-HV-A5A5	0.791780821917808	0	1.433603	0.8070386	1.587533	0.8055459	1.640135	1.074207	1.219973	3.330188	2.275583	0.5050517	0.177225857114959	low
TCGA-2J-AABO	1.20547945205479	0	0.802361069	3.941283001	1.683238399	1.154555921	1.806055333	1.330834909	1.493368277	3.012343896	1.167468561	0.621870027	0.533608925403263	low
TCGA-IB-7887	0.301369863013699	1	1.986116	1.654355	0.7518652	1.148637	1.41788	0.5288091	0.470862	0.9243648	0.4519513	0.8641906	0.3675354120905	low
TCGA-2L-AAQL	0.8	1	0.2506653	1.582706	0.8844273	0.7734012	1.782893	0.5699517	1.533061	1.812234	0.6036884	0.05359398	1.44158261699148	high
TCGA-3E-AAAY	6.26027397260274	0	0.2718408	1.040735	1.254816	0.9095984	2.599815	0.7599731	1.437977	3.776418	0.7994062	0.1552454	0.704004443166516	low
TCGA-HZ-7926	1.41917808219178	1	0.1381072	1.888524	0.6295052	0.2727426	1.487796	0.8486475	0.544336	0.6104721	0.5289569	0.2486091	1.82265366326218	high
TCGA-RB-AA9M	0.783561643835616	0	0.310660992	3.667481648	2.435046152	0.477062294	2.520706291	1.14793185	1.810041192	2.376767759	0.896187903	0.14656042	0.717474084202245	low
TCGA-2J-AABT	0.873972602739726	0	0.505912	0.2734879	0.8075087	0.3696958	2.570266	0.6965828	1.031381	1.985549	1.340251	0.1622512	0.523712734493704	low
TCGA-3A-A9IJ	5.07945205479452	0	1.236941	0	4.183391	1.679001	4.681133	1.908456	13.19193	5.933184	2.794983	0.02255743	0.225892912957608	low
TCGA-2L-AAQI	0.282191780821918	1	0.8789858	2.404413	0.573289	0.2281556	1.801498	0.5628599	0.9820447	1.368176	0.9184347	0.3647681	1.91626537412157	high
TCGA-FB-A5VM	1.36438356164384	1	0.8440717	3.358007	1.348423	0.781962	2.51438	0.9073435	1.199839	2.393434	0.4348892	0.386084	0.84033235448453	low
TCGA-FB-AAQ1	0.336986301369863	1	0.09619625	3.283267	1.205256	0.5824485	0.9111159	0.5738973	1.62492	1.877945	1.05577	0.4899454	3.73454348957371	high
TCGA-L1-A7W4	0.761643835616438	1	0.3426321	3.421795	1.020222	0.2091642	2.181284	0.3300593	1.000334	0.9834781	1.462396	0.4130888	1.68702022620934	high
TCGA-HZ-8001	1.93424657534247	0	1.312401	0.8463005	1.527455	0.825731	1.200348	0.4515719	1.382179	2.12457	0.7421921	0.955405	0.80862963114379	low
TCGA-HZ-8005	0.328767123287671	1	0.474131	3.654822	0.8170132	0.2450654	0.7383081	0.6608583	0.3418428	0.6840716	0.524982	3.334166	8.53802279664492	high
